# Supplementary material for: Drought Adaptation and Responses of Stipa krylovii Vary Among Different Regions: Evidence From Growth, Physiology, and RNA‐Seq Transcriptome Analysis
Source: Ecol Evol. 2025 Jan 21;15(1):e70870. doi: 10.1002/ece3.70870 (PMC11747353; doi:10.1002/ece3.70870)
Supplement: Supplementary file 2 — Tables S1–S7. [file ECE3-15-e70870-s002.xlsx]

## Sheet: Supplemental Table 1
Supplemental Table 1. Normalized counts and groupings of 19 DCGs of individuals from the three regions between light drought vs control
DCG contigID	Description	GO IDs	GO Names	Up / Down
TRINITY_DN10498_c0_g2	BP:cellular oxidant detoxification;	GO:0098869;	biological process;	up
TRINITY_DN109_c0_g1	BP:sulfate reduction;BP:cysteine biosynthetic process;MF:phosphoadenylyl-sulfate reductas;MF:catalytic activity;MF:oxidoreductase activity, acting on a sulfur group of donors, disulfide as acceptor;	GO:0019419;GO:0019344;GO:0004604;GO:0003824;GO:0016671;	biological process;biological process;molecular function;molecular function;molecular function;	up
TRINITY_DN11311_c0_g1	MF:oxidoreductase activity;	GO:0016491;	molecular function;	up
TRINITY_DN13541_c0_g1	BP:regulation of transcription, DNA-templated;BP:circadian rhythm;	GO:0006355;GO:0007623;	biological process;biological process;	up
TRINITY_DN15862_c0_g1	BP:response to abscisic acid;BP:regulation of transcription from RNA polymerase II promoter;BP:response to osmotic stress;BP:cellular response to heat;CC:nucleus;MF:sequence-specific DNA binding;MF:transcription factor activity, sequence-specific DNA binding;MF:RNA polymerase II core promoter proximal region sequence-specific DNA binding;	GO:0009737;GO:0006357;GO:0006970;GO:0034605;GO:0005634;GO:0043565;GO:0003700;GO:0000978;	biological process;biological process;biological process;biological process;cellular component;molecular function;molecular function;molecular function;	down
TRINITY_DN18873_c0_g1	CC:integral component of membrane;MF:metal ion binding;MF:oxidoreductase activity;	GO:0016021;GO:0046872;GO:0016491;	cellular component;molecular function;molecular function;	up
TRINITY_DN3129_c0_g2	BP:defense response;MF:ATP binding;MF:ADP binding;	GO:0006952;GO:0005524;GO:0043531;	biological process;molecular function;molecular function;	down
TRINITY_DN3629_c0_g1	CC:plastid chromosome;CC:chloroplast;MF:nucleic acid binding;	GO:0009508;GO:0009507;GO:0003676;	cellular component;cellular component;molecular function;	down
TRINITY_DN3765_c0_g1	BP:response to cold;BP:regulation of circadian rhythm;	GO:0009409;GO:0042752;	biological process;biological process;	down
TRINITY_DN4226_c0_g1	------	------	------	up
TRINITY_DN4243_c0_g1	CC:nucleus;MF:zinc ion binding;	GO:0005634;GO:0008270;	cellular component;molecular function;	down
TRINITY_DN4621_c0_g1	CC:nucleus;MF:DNA binding;	GO:0005634;GO:0003677;	cellular component;molecular function;	up
TRINITY_DN47090_c0_g1	------	------	------	down
TRINITY_DN5335_c2_g2	BP:regulation of transcription, DNA-templated;CC:nucleus;MF:zinc ion binding;	GO:0006355;GO:0005634;GO:0008270;	biological process;cellular component;molecular function;	down
TRINITY_DN7989_c0_g1	CC:nucleus;MF:DNA binding;	GO:0005634;GO:0003677;	cellular component;molecular function;	up
TRINITY_DN8059_c0_g1	CC:integral component of membrane;MF:phosphoglycerate dehydrogenase activity;	GO:0016021;GO:0004617;	cellular component;molecular function;	up
TRINITY_DN8886_c0_g1	BP:histone H3-K36 demethylation;MF:oxidoreductase activity, acting on paired donors, with incorporation or reduction of molecular oxygen, 2-oxoglutarate as one donor, and incorporation of one atom each of oxygen into both donors;	GO:0070544;GO:0016706;	biological process;molecular function;	down
TRINITY_DN8966_c0_g1	MF:zinc ion binding;	GO:0008270;	molecular function;	up
TRINITY_DN9251_c0_g1	CC:integral component of membrane;CC:vacuolar membrane;MF:water channel activity;MF:channel activity;	GO:0016021;GO:0005774;GO:0015250;GO:0015267;	cellular component;cellular component;molecular function;molecular function;	down

## Sheet: Supplemental Table 2
Supplemental Table 2. Normalized counts and groupings of 845 DCGs of individuals from the three regions between heavy drought vs control
DCG contigID	Description	GO IDs	GO Names	Up / Down
TRINITY_DN10011_c1_g2	BP:phospholipid transport;CC:mitochondrial intermembrane space;MF:phosphatidic acid transporter activity;	GO:0015914;GO:0005758;GO:1990050;	biological process;cellular component;molecular function;	up
TRINITY_DN10087_c0_g1	BP:red, far-red light phototransduction;BP:phosphorelay signal transduction system;BP:negative regulation of long-day photoperiodism, flowering;BP:rhythmic process;BP:flower development;CC:nucleus;	GO:0009585;GO:0000160;GO:0048579;GO:0048511;GO:0009908;GO:0005634;	biological process;biological process;biological process;biological process;biological process;cellular component;	up
TRINITY_DN10109_c0_g1	------	------	------	up
TRINITY_DN10137_c0_g2	------	------	------	up
TRINITY_DN10207_c0_g3	BP:iron-sulfur cluster assembly;	GO:0016226;	biological process;	up
TRINITY_DN10211_c0_g1	BP:cellular response to unfolded protein;BP:chaperone mediated protein folding requiring cofactor;BP:protein refolding;CC:cytoplasm;MF:heat shock protein binding;MF:protein binding involved in protein folding;MF:unfolded protein binding;MF:misfolded protein binding;MF:ATPase activity;MF:ATP binding;	GO:0034620;GO:0051085;GO:0042026;GO:0005737;GO:0031072;GO:0044183;GO:0051082;GO:0051787;GO:0016887;GO:0005524;	biological process;biological process;biological process;cellular component;molecular function;molecular function;molecular function;molecular function;molecular function;molecular function;	up
TRINITY_DN10217_c0_g1	------	------	------	up
TRINITY_DN10226_c0_g3	BP:protein oligomerization;BP:protein folding;BP:response to hydrogen peroxide;BP:response to salt stress;BP:response to heat;CC:cytoplasm;MF:unfolded protein binding;MF:protein self-association;	GO:0051259;GO:0006457;GO:0042542;GO:0009651;GO:0009408;GO:0005737;GO:0051082;GO:0043621;	biological process;biological process;biological process;biological process;biological process;cellular component;molecular function;molecular function;	up
TRINITY_DN10227_c0_g1	CC:integral component of membrane;MF:ATPase activity, coupled to transmembrane movement of substances;MF:ATP binding;	GO:0016021;GO:0042626;GO:0005524;	cellular component;molecular function;molecular function;	up
TRINITY_DN10279_c0_g1	MF:oxidoreductase activity;	GO:0016491;	molecular function;	up
TRINITY_DN10282_c0_g1	BP:carbohydrate metabolic process;CC:anchored component of plasma membrane;MF:glucan endo-1,3-beta-D-glucosidase activity;	GO:0005975;GO:0046658;GO:0042973;	biological process;cellular component;molecular function;	down
TRINITY_DN10319_c1_g1	BP:cellular response to cold;BP:cellular response to phosphate starvation;	GO:0070417;GO:0016036;	biological process;biological process;	down
TRINITY_DN10338_c0_g2	BP:cytoplasmic translation;BP:ribosomal small subunit assembly;BP:translation;CC:cytosolic small ribosomal subunit;MF:structural constituent of ribosome;	GO:0002181;GO:0000028;GO:0006412;GO:0022627;GO:0003735;	biological process;biological process;biological process;cellular component;molecular function;	down
TRINITY_DN10343_c0_g1	BP:defense response;CC:extracellular region;	GO:0006952;GO:0005576;	biological process;cellular component;	down
TRINITY_DN10353_c0_g1	CC:chloroplast stroma;	GO:0009570;	cellular component;	down
TRINITY_DN10354_c0_g1	BP:carbohydrate metabolic process;CC:anchored component of plasma membrane;MF:licheninase activity;MF:hydrolase activity, hydrolyzing O-glycosyl compounds;	GO:0005975;GO:0046658;GO:0042972;GO:0004553;	biological process;cellular component;molecular function;molecular function;	down
TRINITY_DN103605_c0_g1	BP:abscisic acid-activated signaling pathway;BP:defense response;BP:regulation of protein serine/threonine phosphatase activity;CC:cytoplasm;CC:nucleus;MF:signaling receptor activity;MF:protein phosphatase inhibitor activity;MF:abscisic acid binding;	GO:0009738;GO:0006952;GO:0080163;GO:0005737;GO:0005634;GO:0038023;GO:0004864;GO:0010427;	biological process;biological process;biological process;cellular component;cellular component;molecular function;molecular function;molecular function;	down
TRINITY_DN10360_c0_g1	CC:nucleus;MF:zinc ion binding;	GO:0005634;GO:0008270;	cellular component;molecular function;	down
TRINITY_DN10392_c0_g1	CC:chloroplast;MF:methyltransferase activity;	GO:0009507;GO:0008168;	cellular component;molecular function;	up
TRINITY_DN10424_c0_g2	BP:Golgi to vacuole transport;BP:protein targeting to vacuole;BP:ubiquitin-dependent protein catabolic process;CC:trans-Golgi network;CC:integral component of membrane;CC:membrane;CC:endosome;CC:Golgi transport complex;MF:ubiquitin protein ligase activity;	GO:0006896;GO:0006623;GO:0006511;GO:0005802;GO:0016021;GO:0016020;GO:0005768;GO:0017119;GO:0061630;	biological process;biological process;biological process;cellular component;cellular component;cellular component;cellular component;cellular component;molecular function;	up
TRINITY_DN10457_c0_g1	BP:cell wall organization;CC:cell wall;CC:extracellular region;MF:hydrolase activity;	GO:0071555;GO:0005618;GO:0005576;GO:0016787;	biological process;cellular component;cellular component;molecular function;	up
TRINITY_DN10459_c0_g1	BP:defense response;MF:ATP binding;MF:ADP binding;	GO:0006952;GO:0005524;GO:0043531;	biological process;molecular function;molecular function;	down
TRINITY_DN10461_c0_g2	CC:integral component of membrane;MF:iron ion binding;MF:oxidoreductase activity, acting on paired donors, with incorporation or reduction of molecular oxygen;MF:monooxygenase activity;MF:heme binding;	GO:0016021;GO:0005506;GO:0016705;GO:0004497;GO:0020037;	cellular component;molecular function;molecular function;molecular function;molecular function;	up
TRINITY_DN10514_c0_g1	CC:nucleus;MF:phospholipid transporter activity;	GO:0005634;GO:0005548;	cellular component;molecular function;	up
TRINITY_DN10518_c0_g1	BP:purine nucleoside catabolic process;MF:hydrolase activity;MF:zinc ion binding;MF:guanosine deaminase activity;	GO:0006152;GO:0016787;GO:0008270;GO:0047974;	biological process;molecular function;molecular function;molecular function;	up
TRINITY_DN10521_c0_g1	CC:integral component of membrane;MF:channel activity;	GO:0016021;GO:0015267;	cellular component;molecular function;	up
TRINITY_DN10572_c0_g1	BP:defense response;BP:response to biotic stimulus;CC:integral component of membrane;MF:calmodulin binding;	GO:0006952;GO:0009607;GO:0016021;GO:0005516;	biological process;biological process;cellular component;molecular function;	up
TRINITY_DN1059_c0_g1	BP:maturation of LSU-rRNA from tricistronic rRNA transcrip;BP:response to UV-B;CC:cytosolic large ribosomal subunit;MF:structural constituent of ribosome;	GO:0000463;GO:0010224;GO:0022625;GO:0003735;	biological process;biological process;cellular component;molecular function;	up
TRINITY_DN10626_c0_g1	BP:glutathione metabolic process;MF:glutathione transferase activity;	GO:0006749;GO:0004364;	biological process;molecular function;	up
TRINITY_DN1066_c0_g1	BP:photosynthesis;BP:carbon fixation;BP:chaperone-mediated protein folding;BP:chloroplast ribulose bisphosphate carboxylase complex assembly;CC:chloroplast stroma;MF:protein binding involved in protein folding;	GO:0015979;GO:0015977;GO:0061077;GO:0110102;GO:0009570;GO:0044183;	biological process;biological process;biological process;biological process;cellular component;molecular function;	up
TRINITY_DN106735_c0_g1	------	------	------	down
TRINITY_DN106803_c0_g1	------	------	------	down
TRINITY_DN10764_c0_g1	BP:photosynthesis;CC:extrinsic component of membrane;CC:photosystem II oxygen evolving complex;MF:calcium ion binding;	GO:0015979;GO:0019898;GO:0009654;GO:0005509;	biological process;cellular component;cellular component;molecular function;	up
TRINITY_DN10766_c0_g1	BP:phospholipid catabolic process;BP:lipid catabolic process;BP:programmed cell death;BP:regulation of stomatal closure;BP:response to cold;BP:positive regulation of abscisic acid-activated signaling pathway;BP:phosphatidylcholine metabolic process;BP:phosphatidic acid metabolic process;CC:plant cell papilla;CC:vacuole;CC:membrane;CC:plasmodesma;CC:plasma membrane;MF:N-acylphosphatidylethanolamin…	GO:0009395;GO:0016042;GO:0012501;GO:0090333;GO:0009409;GO:0009789;GO:0046470;GO:0046473;GO:0090395;GO:0005773;GO:0016020;GO:0009506;GO:0005886;GO:0070290;GO:0005509;GO:0004630;	biological process;biological process;biological process;biological process;biological process;biological process;biological process;biological process;cellular component;cellular component;cellular component;cellular component;cellular component;molecular function;molecular function;molecular function;	up
TRINITY_DN10780_c0_g1	BP:lignin biosynthetic process;MF:cinnamyl-alcohol dehydrogenase activity;MF:zinc ion binding;MF:oxidoreductase activity, acting on the CH-OH group of donors, NAD or NADP as acceptor;MF:oxidoreductase activity;	GO:0009809;GO:0045551;GO:0008270;GO:0016616;GO:0016491;	biological process;molecular function;molecular function;molecular function;molecular function;	up
TRINITY_DN10800_c0_g1	BP:phosphorelay signal transduction system;BP:rhythmic process;CC:nucleus;	GO:0000160;GO:0048511;GO:0005634;	biological process;biological process;cellular component;	down
TRINITY_DN10803_c0_g1	BP:regulation of phenylpropanoid metabolic process;CC:cytosol;	GO:2000762;GO:0005829;	biological process;cellular component;	down
TRINITY_DN10817_c0_g1	BP:glycine betaine biosynthetic process from choline;CC:chloroplast stroma;MF:iron ion binding;MF:2 iron, 2 sulfur cluster binding;MF:choline monooxygenase activity;	GO:0019285;GO:0009570;GO:0005506;GO:0051537;GO:0019133;	biological process;cellular component;molecular function;molecular function;molecular function;	down
TRINITY_DN10842_c1_g1	BP:response to water;	GO:0009415;	biological process;	up
TRINITY_DN1086_c0_g1	------	------	------	up
TRINITY_DN108997_c0_g1	BP:signal transduction;BP:old GO;CC:integral component of membrane;MF:ATP binding;MF:old GO;	GO:0007165;GO:0106311;GO:0016021;GO:0005524;GO:0106310;	biological process;deleted;cellular component;molecular function;deleted;	down
TRINITY_DN1093_c0_g1	BP:peptidyl-L-cysteine S-palmitoylation;BP:protein targeting to membrane;CC:Golgi apparatus;CC:endoplasmic reticulum;CC:integral component of membrane;MF:protein-cysteine S-palmitoyltransferase activity;	GO:0018230;GO:0006612;GO:0005794;GO:0005783;GO:0016021;GO:0019706;	biological process;biological process;cellular component;cellular component;cellular component;molecular function;	up
TRINITY_DN10980_c0_g1	MF:hydrolase activity, acting on ester bonds;	GO:0016788;	molecular function;	up
TRINITY_DN10999_c0_g1	BP:carbohydrate transport;CC:integral component of membrane;MF:transmembrane transporter activity;MF:symporter activity;	GO:0008643;GO:0016021;GO:0022857;GO:0015293;	biological process;cellular component;molecular function;molecular function;	up
TRINITY_DN109_c0_g1	BP:sulfate reduction;BP:cysteine biosynthetic process;MF:phosphoadenylyl-sulfate reductas;MF:catalytic activity;MF:oxidoreductase activity, acting on a sulfur group of donors, disulfide as acceptor;	GO:0019419;GO:0019344;GO:0004604;GO:0003824;GO:0016671;	biological process;biological process;molecular function;molecular function;molecular function;	up
TRINITY_DN11014_c0_g1	BP:response to nitrate;CC:apoplast;CC:chloroplast stroma;CC:mitochondrion;MF:4 iron, 4 sulfur cluster binding;MF:ferredoxin-nitrite reductase activity;MF:heme binding;MF:metal ion binding;MF:oxidoreductase activity;	GO:0010167;GO:0048046;GO:0009570;GO:0005739;GO:0051539;GO:0048307;GO:0020037;GO:0046872;GO:0016491;	biological process;cellular component;cellular component;cellular component;molecular function;molecular function;molecular function;molecular function;molecular function;	up
TRINITY_DN11033_c0_g4	------	------	------	up
TRINITY_DN1103_c0_g1	------	------	------	up
TRINITY_DN11080_c0_g1	BP:methylation;BP:translation;CC:mitochondrion;MF:methyltransferase activity;	GO:0032259;GO:0006412;GO:0005739;GO:0008168;	biological process;biological process;cellular component;molecular function;	down
TRINITY_DN11124_c0_g1	BP:signal transduction;BP:old GO;MF:ATP binding;MF:old GO;	GO:0007165;GO:0106311;GO:0005524;GO:0106310;	biological process;deleted;molecular function;deleted;	up
TRINITY_DN11189_c0_g2	BP:fucose metabolic process;CC:cytoplasm;CC:nucleus;MF:transferase activity;	GO:0006004;GO:0005737;GO:0005634;GO:0016740;	biological process;cellular component;cellular component;molecular function;	up
TRINITY_DN11207_c0_g1	CC:integral component of membrane;	GO:0016021;	cellular component;	up
TRINITY_DN11277_c0_g4	MF:ATPase activity;MF:ATP binding;	GO:0016887;GO:0005524;	molecular function;molecular function;	up
TRINITY_DN11305_c0_g2	CC:integral component of membrane;CC:plasma membrane;MF:transmembrane transporter activity;	GO:0016021;GO:0005886;GO:0022857;	cellular component;cellular component;molecular function;	up
TRINITY_DN11305_c1_g1	CC:integral component of membrane;CC:plasma membrane;MF:transmembrane transporter activity;	GO:0016021;GO:0005886;GO:0022857;	cellular component;cellular component;molecular function;	up
TRINITY_DN11306_c0_g1	CC:Golgi apparatus;MF:O-acetyltransferase activity;	GO:0005794;GO:0016413;	cellular component;molecular function;	up
TRINITY_DN11311_c0_g1	MF:oxidoreductase activity;	GO:0016491;	molecular function;	up
TRINITY_DN1151_c0_g1	CC:mitochondrial outer membrane;CC:intracellular membrane-bounded organelle;MF:metal ion binding;MF:2 iron, 2 sulfur cluster binding;	GO:0005741;GO:0043231;GO:0046872;GO:0051537;	cellular component;cellular component;molecular function;molecular function;	up
TRINITY_DN11672_c0_g1	BP:mRNA methylation;BP:methylation;CC:MIS complex;CC:nucleus;MF:nucleic acid binding;MF:methyltransferase activity;MF:mRNA binding;	GO:0080009;GO:0032259;GO:0036396;GO:0005634;GO:0003676;GO:0008168;GO:0003729;	biological process;biological process;cellular component;cellular component;molecular function;molecular function;molecular function;	down
TRINITY_DN11692_c1_g1	BP:signal transduction;BP:old GO;MF:ATP binding;MF:old GO;	GO:0007165;GO:0106311;GO:0005524;GO:0106310;	biological process;deleted;molecular function;deleted;	up
TRINITY_DN11729_c0_g2	CC:Golgi apparatus;CC:integral component of membrane;	GO:0005794;GO:0016021;	cellular component;cellular component;	up
TRINITY_DN11863_c0_g2	BP:response to mechanical stimulus;BP:detection of calcium ion;CC:cytoplasm;CC:plastid;CC:nucleus;CC:plasma membrane;MF:calcium ion binding;MF:protein domain specific binding;	GO:0009612;GO:0005513;GO:0005737;GO:0009536;GO:0005634;GO:0005886;GO:0005509;GO:0019904;	biological process;biological process;cellular component;cellular component;cellular component;cellular component;molecular function;molecular function;	up
TRINITY_DN11876_c0_g1	BP:microtubule-based movement;BP:chloroplast accumulation movement;CC:microtubule;MF:microtubule binding;MF:ATP-dependent microtubule motor activity;MF:ATP binding;	GO:0007018;GO:0009904;GO:0005874;GO:0008017;GO:1990939;GO:0005524;	biological process;biological process;cellular component;molecular function;molecular function;molecular function;	up
TRINITY_DN11882_c0_g1	BP:DNA integration;MF:nucleic acid binding;	GO:0015074;GO:0003676;	biological process;molecular function;	down
TRINITY_DN11916_c0_g2	CC:chloroplast;MF:oxidoreductase activity;	GO:0009507;GO:0016491;	cellular component;molecular function;	up
TRINITY_DN11929_c0_g1	------	------	------	down
TRINITY_DN11943_c0_g1	------	------	------	up
TRINITY_DN11953_c0_g1	BP:lysine biosynthetic process via diaminopimelate;BP:homoserine biosynthetic process;BP:threonine biosynthetic process;CC:chloroplast stroma;MF:acid phosphatase activity;MF:ATP binding;MF:metal ion binding;MF:aspartate kinase activity;	GO:0009089;GO:0009090;GO:0009088;GO:0009570;GO:0003993;GO:0005524;GO:0046872;GO:0004072;	biological process;biological process;biological process;cellular component;molecular function;molecular function;molecular function;molecular function;	up
TRINITY_DN12050_c0_g2	CC:nucleus;MF:DNA binding;	GO:0005634;GO:0003677;	cellular component;molecular function;	up
TRINITY_DN1206_c0_g1	BP:phosphatidylinositol dephosphorylation;MF:phosphatidylinositol-3,4,5-trisphosphate 5-phosphatase activity;MF:hydrolase activity;MF:phosphatidylinositol-4,5-bisphosphate 5-phosphatase activity;	GO:0046856;GO:0034485;GO:0016787;GO:0004439;	biological process;molecular function;molecular function;molecular function;	down
TRINITY_DN12089_c0_g1	BP:cellular carbohydrate metabolic process;BP:glucose catabolic process;BP:glycolytic process;CC:cytoplasm;MF:manganese ion binding;MF:2,3-bisphosphoglycerate-independent phosphoglycerate mutase activity;MF:phosphoglycerate mutase activity;	GO:0044262;GO:0006007;GO:0006096;GO:0005737;GO:0030145;GO:0046537;GO:0004619;	biological process;biological process;biological process;cellular component;molecular function;molecular function;molecular function;	up
TRINITY_DN12109_c1_g1	BP:cinnamic acid biosynthetic process;BP:L-phenylalanine catabolic process;CC:cytoplasm;MF:ammonia-lyase activity;MF:phenylalanine ammonia-lyase activity;	GO:0009800;GO:0006559;GO:0005737;GO:0016841;GO:0045548;	biological process;biological process;cellular component;molecular function;molecular function;	up
TRINITY_DN12117_c0_g2	BP:purine ribonucleoside salvage;BP:AMP salvage;CC:nucleus;CC:cytosol;MF:adenosine kinase activity;	GO:0006166;GO:0044209;GO:0005634;GO:0005829;GO:0004001;	biological process;biological process;cellular component;cellular component;molecular function;	up
TRINITY_DN12128_c0_g1	CC:nucleolus;MF:hydrolase activity;MF:RNA helicase activity;MF:RNA binding;MF:ATP binding;	GO:0005730;GO:0016787;GO:0003724;GO:0003723;GO:0005524;	cellular component;molecular function;molecular function;molecular function;molecular function;	down
TRINITY_DN12134_c0_g1	BP:auxin metabolic process;CC:endoplasmic reticulum;MF:hydrolase activity;MF:IAA-Ala conjugate hydrolase activity;	GO:0009850;GO:0005783;GO:0016787;GO:0010179;	biological process;cellular component;molecular function;molecular function;	up
TRINITY_DN121_c0_g1	BP:ubiquinone-6 biosynthetic process;CC:mitochondrion;MF:macromolecular complex binding;	GO:1901006;GO:0005739;GO:0044877;	biological process;cellular component;molecular function;	up
TRINITY_DN12229_c0_g1	MF:oxidoreductase activity, acting on the aldehyde or oxo group of donors, NAD or NADP as acceptor;	GO:0016620;	molecular function;	up
TRINITY_DN12269_c0_g1	BP:lignin biosynthetic process;BP:response to oxidative stress;BP:hydrogen peroxide catabolic process;BP:vegetative to reproductive phase transition of meristem;CC:cytosol;CC:extracellular region;CC:plant-type cell wall;MF:heme binding;MF:metal ion binding;MF:peroxidase activity;	GO:0009809;GO:0006979;GO:0042744;GO:0010228;GO:0005829;GO:0005576;GO:0009505;GO:0020037;GO:0046872;GO:0004601;	biological process;biological process;biological process;biological process;cellular component;cellular component;cellular component;molecular function;molecular function;molecular function;	down
TRINITY_DN12284_c0_g1	BP:sterol biosynthetic process;CC:integral component of membrane;CC:endoplasmic reticulum;MF:squalene monooxygenase activity;MF:flavin adenine dinucleotide binding;	GO:0016126;GO:0016021;GO:0005783;GO:0004506;GO:0050660;	biological process;cellular component;cellular component;molecular function;molecular function;	up
TRINITY_DN12336_c1_g1	BP:pentose-phosphate shunt;BP:carbohydrate metabolic process;BP:pentose-phosphate shunt, oxidative branch;CC:cytoplasm;MF:6-phosphogluconolactonase activity;	GO:0006098;GO:0005975;GO:0009051;GO:0005737;GO:0017057;	biological process;biological process;biological process;cellular component;molecular function;	down
TRINITY_DN12336_c1_g2	BP:carbohydrate metabolic process;BP:pentose-phosphate shunt;BP:pentose-phosphate shunt, oxidative branch;CC:cytoplasm;CC:cytosol;MF:6-phosphogluconolactonase activity;	GO:0005975;GO:0006098;GO:0009051;GO:0005737;GO:0005829;GO:0017057;	biological process;biological process;biological process;cellular component;cellular component;molecular function;	down
TRINITY_DN12345_c0_g1	MF:protein serine/threonine kinase activity;MF:ATP binding;MF:protein kinase activity;	GO:0004674;GO:0005524;GO:0004672;	molecular function;molecular function;molecular function;	up
TRINITY_DN12390_c0_g1	CC:integral component of membrane;CC:plasma membrane;MF:signaling receptor activity;MF:ligand-gated ion channel activity;	GO:0016021;GO:0005886;GO:0038023;GO:0015276;	cellular component;cellular component;molecular function;molecular function;	up
TRINITY_DN12431_c0_g1	BP:transmembrane transport;CC:plant-type vacuole;CC:integral component of membrane;CC:membrane;CC:vacuolar membrane;MF:ATPase activity, coupled to transmembrane movement of substances;MF:ATP binding;	GO:0055085;GO:0000325;GO:0016021;GO:0016020;GO:0005774;GO:0042626;GO:0005524;	biological process;cellular component;cellular component;cellular component;cellular component;molecular function;molecular function;	up
TRINITY_DN12452_c1_g1	BP:oligopeptide transport;CC:integral component of membrane;MF:transmembrane transporter activity;	GO:0006857;GO:0016021;GO:0022857;	biological process;cellular component;molecular function;	down
TRINITY_DN1254_c0_g1	MF:oxidoreductase activity;MF:2-alkenal reductase [NA;	GO:0016491;GO:0032440;	molecular function;molecular function;	up
TRINITY_DN1255_c0_g1	CC:vacuole;	GO:0005773;	cellular component;	up
TRINITY_DN125_c0_g1	CC:nucleus;MF:transcription factor activity, sequence-specific DNA binding;MF:DNA binding;	GO:0005634;GO:0003700;GO:0003677;	cellular component;molecular function;molecular function;	down
TRINITY_DN12680_c0_g1	------	------	------	down
TRINITY_DN12698_c0_g1	BP:response to heat;BP:cellular response to unfolded protein;BP:chaperone mediated protein folding requiring cofactor;BP:protein refolding;CC:cytoplasm;MF:heat shock protein binding;MF:protein binding involved in protein folding;MF:unfolded protein binding;MF:misfolded protein binding;MF:ATPase activity;MF:ATP binding;	GO:0009408;GO:0034620;GO:0051085;GO:0042026;GO:0005737;GO:0031072;GO:0044183;GO:0051082;GO:0051787;GO:0016887;GO:0005524;	biological process;biological process;biological process;biological process;cellular component;molecular function;molecular function;molecular function;molecular function;molecular function;molecular function;	up
TRINITY_DN12729_c0_g1	BP:cutin biosynthetic process;CC:integral component of membrane;CC:membrane;MF:phosphatase activity;MF:glycerol-3-phosphate 2-O-acyltransferase activity;MF:transferase activity, transferring acyl groups;	GO:0010143;GO:0016021;GO:0016020;GO:0016791;GO:0090447;GO:0016746;	biological process;cellular component;cellular component;molecular function;molecular function;molecular function;	up
TRINITY_DN12732_c1_g1	BP:acetyl-CoA biosynthetic process from pyruvate;BP:glycolytic process;CC:intracellular membrane-bounded organelle;CC:mitochondrial pyruvate dehydrogenase complex;MF:pyruvate dehydrogenas;	GO:0006086;GO:0006096;GO:0043231;GO:0005967;GO:0004739;	biological process;biological process;cellular component;cellular component;molecular function;	up
TRINITY_DN12765_c0_g1	BP:defense response;BP:tryptophan catabolic process to kynurenine;MF:metal ion binding;MF:heme binding;	GO:0006952;GO:0019441;GO:0046872;GO:0020037;	biological process;biological process;molecular function;molecular function;	down
TRINITY_DN12795_c0_g2	CC:integral component of membrane;MF:zinc ion binding;	GO:0016021;GO:0008270;	cellular component;molecular function;	down
TRINITY_DN12796_c0_g1	BP:pollen development;BP:signal peptide processing;BP:anther wall tapetum development;CC:signal peptidase complex;CC:integral component of membrane;CC:endoplasmic reticulum membrane;	GO:0009555;GO:0006465;GO:0048658;GO:0005787;GO:0016021;GO:0005789;	biological process;biological process;biological process;cellular component;cellular component;cellular component;	up
TRINITY_DN12808_c0_g1	MF:hydrolase activity;	GO:0016787;	molecular function;	up
TRINITY_DN12834_c0_g1	BP:protein phosphorylation;BP:regulation of glucose metabolic process;BP:protein autophosphorylation;CC:mitochondrion;CC:mitochondrial matrix;MF:histidine phosphotransfer kinase activity;MF:protein kinase activity;MF:pyruvate dehydrogenas;MF:ATP binding;MF:protein homodimerization activity;	GO:0006468;GO:0010906;GO:0046777;GO:0005739;GO:0005759;GO:0009927;GO:0004672;GO:0004740;GO:0005524;GO:0042803;	biological process;biological process;biological process;cellular component;cellular component;molecular function;molecular function;molecular function;molecular function;molecular function;	up
TRINITY_DN12852_c0_g1	BP:nitrogen compound metabolic process;BP:detoxification of nitrogen compound;MF:nitrilase activity;MF:cyanoalanine nitrilase activity;MF:nitrile hydratase activity;	GO:0006807;GO:0051410;GO:0000257;GO:0047427;GO:0018822;	biological process;biological process;molecular function;molecular function;molecular function;	up
TRINITY_DN12891_c0_g1	CC:integral component of membrane;	GO:0016021;	cellular component;	down
TRINITY_DN12902_c0_g1	BP:L-glutamate biosynthetic process;BP:glutamine metabolic process;MF:glutamate synthase activity;MF:3 iron, 4 sulfur cluster binding;MF:oxidoreductase activity, acting on the CH-NH2 group of donors, NAD or NADP as acceptor;MF:metal ion binding;	GO:0097054;GO:0006541;GO:0015930;GO:0051538;GO:0016639;GO:0046872;	biological process;biological process;molecular function;molecular function;molecular function;molecular function;	down
TRINITY_DN12969_c0_g1	CC:nucleus;	GO:0005634;	cellular component;	up
TRINITY_DN13073_c0_g4	------	------	------	down
TRINITY_DN1315_c1_g1	BP:cellular response to nitrogen starvation;BP:response to abscisic acid;BP:response to hydrogen peroxide;BP:cellular response to sulfate starvation;BP:cellular response to phosphate starvation;BP:hydrogen peroxide catabolic process;BP:response to light stimulus;BP:response to cadmium ion;BP:response to oxidative stress;CC:chloroplast envelope;CC:cell wall;CC:peroxisome;CC:mitochondrion;CC:cytoso…	GO:0006995;GO:0009737;GO:0042542;GO:0009970;GO:0016036;GO:0042744;GO:0009416;GO:0046686;GO:0006979;GO:0009941;GO:0005618;GO:0005777;GO:0005739;GO:0022626;GO:0020037;GO:0050897;GO:0004096;GO:0046872;	biological process;biological process;biological process;biological process;biological process;biological process;biological process;biological process;biological process;cellular component;cellular component;cellular component;cellular component;cellular component;molecular function;molecular function;molecular function;molecular function;	up
TRINITY_DN13281_c0_g1	BP:RNA processing;MF:ribonuclease III activity;	GO:0006396;GO:0004525;	biological process;molecular function;	down
TRINITY_DN13287_c0_g1	------	------	------	down
TRINITY_DN13313_c0_g2	------	------	------	up
TRINITY_DN13333_c0_g1	MF:guanylate cyclase activity;	GO:0004383;	molecular function;	down
TRINITY_DN13338_c0_g1	BP:one-carbon metabolic process;BP:response to light stimulus;BP:tetrahydrofolate metabolic process;BP:folic acid metabolic process;BP:L-serine catabolic process;BP:tetrahydrofolate interconversion;BP:response to cadmium ion;BP:methylation;BP:circadian rhythm;BP:response to cold;BP:photorespiration;BP:glycine biosynthetic process from serine;CC:cytosolic ribosome;CC:apoplast;CC:cytoplasm;CC:chlor…	GO:0006730;GO:0009416;GO:0046653;GO:0046655;GO:0006565;GO:0035999;GO:0046686;GO:0032259;GO:0007623;GO:0009409;GO:0009853;GO:0019264;GO:0022626;GO:0048046;GO:0005737;GO:0009534;GO:0009570;GO:0005634;GO:0005739;GO:0005886;GO:0010319;GO:0008270;GO:0008168;GO:0008266;GO:0070905;GO:0004372;GO:0050897;GO:0003729;GO:0030170;	biological process;biological process;biological process;biological process;biological process;biological process;biological process;biological process;biological process;biological process;biological process;biological process;cellular component;cellular component;cellular component;cellular component;cellular component;cellular component;cellular component;cellular component;cellular component;…	up
TRINITY_DN13373_c0_g1	------	------	------	down
TRINITY_DN1337_c0_g1	BP:carbohydrate metabolic process;BP:glucan catabolic process;CC:integral component of membrane;CC:extracellular region;MF:beta-glucosidase activity;MF:hydrolase activity, hydrolyzing O-glycosyl compounds;	GO:0005975;GO:0009251;GO:0016021;GO:0005576;GO:0008422;GO:0004553;	biological process;biological process;cellular component;cellular component;molecular function;molecular function;	down
TRINITY_DN13541_c0_g1	BP:regulation of transcription, DNA-templated;BP:circadian rhythm;	GO:0006355;GO:0007623;	biological process;biological process;	up
TRINITY_DN13574_c0_g2	BP:response to cadmium ion;BP:cellular copper ion homeostasis;CC:chloroplast;MF:metal ion binding;MF:protein domain specific binding;	GO:0046686;GO:0006878;GO:0009507;GO:0046872;GO:0019904;	biological process;biological process;cellular component;molecular function;molecular function;	up
TRINITY_DN13586_c0_g1	CC:nucleus;MF:transcription factor activity, sequence-specific DNA binding;MF:DNA binding;	GO:0005634;GO:0003700;GO:0003677;	cellular component;molecular function;molecular function;	up
TRINITY_DN13588_c0_g1	CC:cytosol;CC:nucleus;MF:ATPase activity;MF:ATP binding;	GO:0005829;GO:0005634;GO:0016887;GO:0005524;	cellular component;cellular component;molecular function;molecular function;	up
TRINITY_DN13680_c0_g1	BP:ion transport;CC:chloroplast membrane;CC:integral component of membrane;MF:transmembrane transporter activity;	GO:0006811;GO:0031969;GO:0016021;GO:0022857;	biological process;cellular component;cellular component;molecular function;	up
TRINITY_DN13712_c1_g1	MF:hydrolase activity, acting on carbon-nitroge;	GO:0016811;	molecular function;	down
TRINITY_DN1372_c0_g2	BP:signal transduction;BP:old GO;CC:integral component of membrane;MF:ATP binding;MF:old GO;	GO:0007165;GO:0106311;GO:0016021;GO:0005524;GO:0106310;	biological process;deleted;cellular component;molecular function;deleted;	down
TRINITY_DN13771_c0_g2	MF:ATPase activity;MF:ATP binding;	GO:0016887;GO:0005524;	molecular function;molecular function;	up
TRINITY_DN13783_c0_g2	CC:thylakoid;CC:cytoplasm;CC:plastid;	GO:0009579;GO:0005737;GO:0009536;	cellular component;cellular component;cellular component;	down
TRINITY_DN137_c0_g1	BP:glycolytic process;CC:cytoplasm;MF:potassium ion binding;MF:kinase activity;MF:magnesium ion binding;MF:pyruvate kinase activity;MF:ATP binding;	GO:0006096;GO:0005737;GO:0030955;GO:0016301;GO:0000287;GO:0004743;GO:0005524;	biological process;cellular component;molecular function;molecular function;molecular function;molecular function;molecular function;	up
TRINITY_DN13811_c0_g2	BP:protein phosphorylation;BP:intracellular signal transduction;CC:cytoplasm;CC:nucleus;MF:kinase activity;MF:protein serine/threonine kinase activity;MF:protein kinase activity;MF:ATP binding;	GO:0006468;GO:0035556;GO:0005737;GO:0005634;GO:0016301;GO:0004674;GO:0004672;GO:0005524;	biological process;biological process;cellular component;cellular component;molecular function;molecular function;molecular function;molecular function;	up
TRINITY_DN13841_c0_g1	------	------	------	up
TRINITY_DN1386_c0_g1	BP:chloroplast accumulation movement;BP:chloroplast avoidance movement;CC:cytosol;	GO:0009904;GO:0009903;GO:0005829;	biological process;biological process;cellular component;	up
TRINITY_DN13893_c0_g1	BP:phosphatidylethanolamine biosynthetic process;BP:protein autoprocessing;CC:membrane;MF:calcium ion binding;MF:phosphatidylserine decarboxylase activity;	GO:0006646;GO:0016540;GO:0016020;GO:0005509;GO:0004609;	biological process;biological process;cellular component;molecular function;molecular function;	up
TRINITY_DN13902_c0_g1	MF:iron ion binding;MF:isomerase activity;	GO:0005506;GO:0016853;	molecular function;molecular function;	up
TRINITY_DN13994_c0_g1	BP:flavonoid biosynthetic process;MF:chalcone isomerase activity;	GO:0009813;GO:0045430;	biological process;molecular function;	up
TRINITY_DN14011_c0_g1	BP:sterol biosynthetic process;BP:response to water deprivation;BP:response to cold;BP:response to salt stress;BP:lipid biosynthetic process;CC:integral component of membrane;CC:membrane;CC:endoplasmic reticulum membrane;MF:C-4 methylsterol oxidase activity;MF:octadecanal decarbonylase activity;MF:iron ion binding;MF:aldehyde oxygenas;MF:oxidoreductase activity;	GO:0016126;GO:0009414;GO:0009409;GO:0009651;GO:0008610;GO:0016021;GO:0016020;GO:0005789;GO:0000254;GO:0009924;GO:0005506;GO:1990465;GO:0016491;	biological process;biological process;biological process;biological process;biological process;cellular component;cellular component;cellular component;molecular function;molecular function;molecular function;molecular function;molecular function;	up
TRINITY_DN14046_c0_g3	CC:integral component of membrane;MF:NADP binding;MF:flavin adenine dinucleotide binding;MF:N,N-dimethylaniline monooxygenase activity;	GO:0016021;GO:0050661;GO:0050660;GO:0004499;	cellular component;molecular function;molecular function;molecular function;	up
TRINITY_DN14050_c0_g2	BP:protein phosphorylation;BP:phosphorylation of RNA polymerase II C-terminal domain;BP:positive regulation of transcription elongation from RNA polymerase II promoter;CC:cyclin-dependent protein kinase holoenzyme complex;CC:nucleus;MF:protein tyrosine kinase activity;MF:cyclin-dependent protein serine/threonine kinase activity;MF:RNA polymerase II carboxy-terminal domain kinase activity;MF:ATP b…	GO:0006468;GO:0070816;GO:0032968;GO:0000307;GO:0005634;GO:0004713;GO:0004693;GO:0008353;GO:0005524;	biological process;biological process;biological process;cellular component;cellular component;molecular function;molecular function;molecular function;molecular function;	up
TRINITY_DN14063_c0_g1	BP:removal of superoxide radicals;CC:chloroplast;MF:superoxide dismutase activity;MF:copper ion binding;MF:metal ion binding;	GO:0019430;GO:0009507;GO:0004784;GO:0005507;GO:0046872;	biological process;cellular component;molecular function;molecular function;molecular function;	up
TRINITY_DN14066_c0_g1	------	------	------	up
TRINITY_DN14170_c0_g1	BP:transcription-dependent tethering of RNA polymerase II gene DNA at nuclear periphery;BP:RNA export from nucleus;CC:nuclear pore;MF:ubiquitin binding;MF:RNA binding;	GO:0000972;GO:0006405;GO:0005643;GO:0043130;GO:0003723;	biological process;biological process;cellular component;molecular function;molecular function;	down
TRINITY_DN1418_c0_g1	BP:polyprenol biosynthetic process;CC:endoplasmic reticulum;MF:transferase activity, transferring alkyl or ary;MF:polyprenyltransferase activity;	GO:0016094;GO:0005783;GO:0016765;GO:0002094;	biological process;cellular component;molecular function;molecular function;	up
TRINITY_DN14235_c0_g1	BP:nitrate assimilation;BP:nitric oxide biosynthetic process;MF:cytochrome-b5 reductase activity, acting on NA;MF:molybdopterin cofactor binding;MF:nitrate reductas;MF:heme binding;MF:nitrate reductas;MF:molybdenum ion binding;MF:metal ion binding;MF:FAD binding;MF:oxidoreductase activity;	GO:0042128;GO:0006809;GO:0004128;GO:0043546;GO:0050464;GO:0020037;GO:0009703;GO:0030151;GO:0046872;GO:0071949;GO:0016491;	biological process;biological process;molecular function;molecular function;molecular function;molecular function;molecular function;molecular function;molecular function;molecular function;molecular function;	up
TRINITY_DN14271_c0_g1	CC:integral component of membrane;	GO:0016021;	cellular component;	down
TRINITY_DN14292_c0_g1	------	------	------	up
TRINITY_DN14333_c0_g1	CC:integral component of membrane;	GO:0016021;	cellular component;	up
TRINITY_DN1433_c0_g1	CC:integral component of membrane;MF:metal ion binding;	GO:0016021;GO:0046872;	cellular component;molecular function;	down
TRINITY_DN14359_c0_g1	MF:transferase activity, transferring acyl groups other than amino-acyl groups;	GO:0016747;	molecular function;	up
TRINITY_DN14359_c0_g2	MF:transferase activity, transferring acyl groups other than amino-acyl groups;	GO:0016747;	molecular function;	up
TRINITY_DN14401_c0_g1	BP:seed maturation;BP:sucrose metabolic process;BP:protein tetramerization;MF:sucrose synthase activity;	GO:0010431;GO:0005985;GO:0051262;GO:0016157;	biological process;biological process;biological process;molecular function;	down
TRINITY_DN14448_c0_g2	------	------	------	down
TRINITY_DN1455_c0_g1	BP:regulation of photomorphogenesis;	GO:0010099;	biological process;	down
TRINITY_DN14721_c0_g1	BP:carbohydrate metabolic process;BP:glycogen biosynthetic process;BP:starch metabolic process;BP:starch biosynthetic process;CC:cytoplasm;CC:amyloplast;MF:cation binding;MF:1,4-alpha-glucan branching enzyme activity;MF:hydrolase activity, hydrolyzing O-glycosyl compounds;MF:1,4-alpha-glucan branching enzyme activit;	GO:0005975;GO:0005978;GO:0005982;GO:0019252;GO:0005737;GO:0009501;GO:0043169;GO:0003844;GO:0004553;GO:0102752;	biological process;biological process;biological process;biological process;cellular component;cellular component;molecular function;molecular function;molecular function;molecular function;	up
TRINITY_DN14739_c0_g1	CC:integral component of membrane;MF:oxoglutarat;	GO:0016021;GO:0015367;	cellular component;molecular function;	up
TRINITY_DN14760_c0_g1	CC:Golgi apparatus;CC:integral component of membrane;MF:transferase activity, transferring glycosyl groups;	GO:0005794;GO:0016021;GO:0016757;	cellular component;cellular component;molecular function;	down
TRINITY_DN14760_c0_g2	BP:protein phosphorylation;BP:intracellular signal transduction;CC:cytoplasm;CC:nucleus;MF:protein serine/threonine kinase activity;MF:protein kinase activity;MF:ATP binding;	GO:0006468;GO:0035556;GO:0005737;GO:0005634;GO:0004674;GO:0004672;GO:0005524;	biological process;biological process;cellular component;cellular component;molecular function;molecular function;molecular function;	up
TRINITY_DN14762_c0_g1	BP:pigment biosynthetic process;CC:integral component of membrane;MF:metal ion binding;MF:catechol oxidase activity;	GO:0046148;GO:0016021;GO:0046872;GO:0004097;	biological process;cellular component;molecular function;molecular function;	up
TRINITY_DN14823_c0_g1	MF:transferase activity, transferring acyl groups other than amino-acyl groups;	GO:0016747;	molecular function;	down
TRINITY_DN14913_c0_g1	BP:circadian rhythm;BP:response to light stimulus;BP:tetrahydrofolate interconversion;BP:photorespiration;BP:response to cold;BP:glycine biosynthetic process from serine;BP:response to cadmium ion;BP:methylation;CC:apoplast;CC:chloroplast thylakoid;CC:chloroplast stroma;CC:nucleus;CC:mitochondrion;CC:plasma membrane;CC:stromule;CC:cytosolic ribosome;MF:glycine hydroxymethyltransferase activity;MF…	GO:0007623;GO:0009416;GO:0035999;GO:0009853;GO:0009409;GO:0019264;GO:0046686;GO:0032259;GO:0048046;GO:0009534;GO:0009570;GO:0005634;GO:0005739;GO:0005886;GO:0010319;GO:0022626;GO:0004372;GO:0008266;GO:0030170;GO:0008168;GO:0003729;	biological process;biological process;biological process;biological process;biological process;biological process;biological process;biological process;cellular component;cellular component;cellular component;cellular component;cellular component;cellular component;cellular component;cellular component;molecular function;molecular function;molecular function;molecular function;molecular function;	up
TRINITY_DN14931_c0_g1	CC:nucleus;MF:transcription factor activity, sequence-specific DNA binding;MF:DNA binding;	GO:0005634;GO:0003700;GO:0003677;	cellular component;molecular function;molecular function;	down
TRINITY_DN14938_c0_g1	------	------	------	up
TRINITY_DN14957_c0_g1	BP:lipid metabolic process;CC:integral component of membrane;MF:oxidoreductase activity;	GO:0006629;GO:0016021;GO:0016491;	biological process;cellular component;molecular function;	up
TRINITY_DN14983_c0_g2	MF:oxidoreductase activity;	GO:0016491;	molecular function;	up
TRINITY_DN1504_c0_g1	BP:regulation of transcription, DNA-templated;BP:auxin-activated signaling pathway;CC:nucleus;MF:DNA binding;	GO:0006355;GO:0009734;GO:0005634;GO:0003677;	biological process;biological process;cellular component;molecular function;	up
TRINITY_DN15052_c0_g1	BP:RNA modification;CC:intracellular membrane-bounded organelle;MF:RNA binding;MF:protein kinase activity;MF:ATP binding;MF:mRNA binding;	GO:0009451;GO:0043231;GO:0003723;GO:0004672;GO:0005524;GO:0003729;	biological process;cellular component;molecular function;molecular function;molecular function;molecular function;	down
TRINITY_DN15194_c0_g1	BP:L-arabinose metabolic process;MF:hydrolase activity;MF:alpha-L-arabinofuranosidase activity;	GO:0046373;GO:0016787;GO:0046556;	biological process;molecular function;molecular function;	down
TRINITY_DN1523_c1_g1	BP:heat acclimation;BP:posttranscriptional regulation of gene expression;MF:catalytic activity;	GO:0010286;GO:0010608;GO:0003824;	biological process;biological process;molecular function;	up
TRINITY_DN1523_c1_g2	BP:heat acclimation;BP:posttranscriptional regulation of gene expression;MF:catalytic activity;	GO:0010286;GO:0010608;GO:0003824;	biological process;biological process;molecular function;	up
TRINITY_DN15287_c0_g1	CC:integral component of membrane;	GO:0016021;	cellular component;	up
TRINITY_DN15295_c0_g1	BP:methylation;BP:response to karrikin;BP:ubiquinone biosynthetic process;CC:plastoglobule;CC:chloroplast;MF:methyltransferase activity;	GO:0032259;GO:0080167;GO:0006744;GO:0010287;GO:0009507;GO:0008168;	biological process;biological process;biological process;cellular component;cellular component;molecular function;	up
TRINITY_DN15320_c0_g1	BP:guanine import across plasma membrane;BP:hypoxanthine transport;BP:uracil import across plasma membrane;BP:adenine import across plasma membrane;CC:integral component of membrane;CC:plasma membrane;CC:plasmodesma;MF:solut;MF:guanine transmembrane transporter activity;MF:adenine transmembrane transporter activity;MF:uracil transmembrane transporter activity;MF:transmembrane transporter activity;	GO:0098710;GO:0035344;GO:0098721;GO:0098702;GO:0016021;GO:0005886;GO:0009506;GO:0015294;GO:0015208;GO:0015207;GO:0015210;GO:0022857;	biological process;biological process;biological process;biological process;cellular component;cellular component;cellular component;molecular function;molecular function;molecular function;molecular function;molecular function;	down
TRINITY_DN15339_c0_g1	------	------	------	up
TRINITY_DN15362_c0_g1	BP:fatty acid beta-oxidation;BP:lipid homeostasis;BP:fatty acid beta-oxidation using acyl-CoA oxidase;BP:long-chain fatty acid metabolic process;CC:peroxisome;MF:flavin adenine dinucleotide binding;MF:fatty acid binding;MF:acyl-CoA oxidase activity;MF:FAD binding;	GO:0006635;GO:0055088;GO:0033540;GO:0001676;GO:0005777;GO:0050660;GO:0005504;GO:0003997;GO:0071949;	biological process;biological process;biological process;biological process;cellular component;molecular function;molecular function;molecular function;molecular function;	down
TRINITY_DN1536_c0_g1	BP:methylglyoxal catabolic process to D-lactate via S-lactoyl-glutathione;CC:cytoplasm;MF:metal ion binding;MF:lactoylglutathione lyase activity;	GO:0019243;GO:0005737;GO:0046872;GO:0004462;	biological process;cellular component;molecular function;molecular function;	down
TRINITY_DN15375_c0_g1	CC:integral component of membrane;	GO:0016021;	cellular component;	down
TRINITY_DN1537_c0_g1	MF:protein serine/threonine kinase activity;MF:ATP binding;MF:protein kinase activity;	GO:0004674;GO:0005524;GO:0004672;	molecular function;molecular function;molecular function;	up
TRINITY_DN15382_c0_g1	CC:integral component of membrane;	GO:0016021;	cellular component;	down
TRINITY_DN15403_c0_g1	BP:asymmetric cell division;	GO:0008356;	biological process;	up
TRINITY_DN15409_c0_g2	BP:fatty acid biosynthetic process;CC:chloroplast;MF:ACP phosphopantetheine attachment site binding involved in fatty acid biosynthetic process;MF:acyl-[acyl-carrier-protein] hydrolase activity;MF:thiolester hydrolase activity;	GO:0006633;GO:0009507;GO:0000036;GO:0016297;GO:0016790;	biological process;cellular component;molecular function;molecular function;molecular function;	up
TRINITY_DN15425_c0_g4	CC:endoplasmic reticulum lumen;MF:ATPase activity;MF:ATP binding;	GO:0005788;GO:0016887;GO:0005524;	cellular component;molecular function;molecular function;	up
TRINITY_DN15607_c0_g1	BP:polyprenol biosynthetic process;CC:endoplasmic reticulum;MF:transferase activity, transferring alkyl or ary;MF:polyprenyltransferase activity;	GO:0016094;GO:0005783;GO:0016765;GO:0002094;	biological process;cellular component;molecular function;molecular function;	up
TRINITY_DN15645_c1_g1	CC:integral component of membrane;MF:antiporter activity;MF:xenobiotic transporter activity;	GO:0016021;GO:0015297;GO:0042910;	cellular component;molecular function;molecular function;	up
TRINITY_DN15681_c0_g1	BP:xylan biosynthetic process;CC:integral component of membrane;MF:transferase activity, transferring glycosyl groups;	GO:0045492;GO:0016021;GO:0016757;	biological process;cellular component;molecular function;	up
TRINITY_DN15745_c1_g1	BP:lateral root development;BP:mitotic cell cycle;CC:nucleus;	GO:0048527;GO:0000278;GO:0005634;	biological process;biological process;cellular component;	up
TRINITY_DN15842_c0_g1	BP:regulation of flower development;CC:nucleus;	GO:0009909;GO:0005634;	biological process;cellular component;	up
TRINITY_DN16005_c0_g1	------	------	------	up
TRINITY_DN1603_c0_g1	MF:protein disulfide oxidoreductase activity;	GO:0015035;	molecular function;	up
TRINITY_DN16118_c0_g1	BP:brassinosteroid homeostasis;BP:brassinosteroid biosynthetic process;BP:sterol metabolic process;BP:multicellular organism development;CC:integral component of membrane;MF:monooxygenase activity;MF:heme binding;MF:oxidoreductase activity, acting on paired donors, with incorporation or reduction of molecular oxygen, NA;MF:oxidoreductase activity, acting on paired donors, with incorporation or re…	GO:0010268;GO:0016132;GO:0016125;GO:0007275;GO:0016021;GO:0004497;GO:0020037;GO:0016709;GO:0016705;GO:0005506;GO:0016491;	biological process;biological process;biological process;biological process;cellular component;molecular function;molecular function;molecular function;molecular function;molecular function;molecular function;	up
TRINITY_DN16133_c0_g1	BP:cell wall organization;BP:cellulose catabolic process;CC:integral component of membrane;MF:transmembrane transporter activity;MF:cellulase activity;	GO:0071555;GO:0030245;GO:0016021;GO:0022857;GO:0008810;	biological process;biological process;cellular component;molecular function;molecular function;	up
TRINITY_DN16144_c0_g1	CC:integral component of membrane;MF:transmembrane transporter activity;MF:ATP binding;	GO:0016021;GO:0022857;GO:0005524;	cellular component;molecular function;molecular function;	up
TRINITY_DN16168_c0_g2	CC:chloroplast thylakoid membrane;CC:plastid;	GO:0009535;GO:0009536;	cellular component;cellular component;	up
TRINITY_DN16168_c0_g4	CC:chloroplast thylakoid membrane;CC:integral component of membrane;CC:plastid;	GO:0009535;GO:0016021;GO:0009536;	cellular component;cellular component;cellular component;	up
TRINITY_DN16196_c0_g1	------	------	------	down
TRINITY_DN16228_c0_g1	MF:GTPase activity;MF:GTP binding;	GO:0003924;GO:0005525;	molecular function;molecular function;	up
TRINITY_DN16336_c0_g1	BP:recognition of pollen;CC:integral component of membrane;MF:carbohydrate binding;MF:ATP binding;MF:old GO;MF:old GO;	GO:0048544;GO:0016021;GO:0030246;GO:0005524;GO:0106310;GO:0106311;	biological process;cellular component;molecular function;molecular function;deleted;deleted;	up
TRINITY_DN1634_c0_g1	CC:integral component of membrane;MF:iron ion binding;	GO:0016021;GO:0005506;	cellular component;molecular function;	up
TRINITY_DN16356_c0_g1	BP:circadian rhythm;BP:hydrogen peroxide biosynthetic process;BP:response to hydrogen peroxide;BP:nitric oxide homeostasis;BP:response to bacterium;BP:protein nitrosylation;BP:hydrogen peroxide catabolic process;BP:response to light stimulus;BP:response to water deprivation;BP:response to cadmium ion;BP:response to abscisic acid;BP:cell redox homeostasis;BP:response to oxidative stress;BP:respons…	GO:0007623;GO:0050665;GO:0042542;GO:0033484;GO:0009617;GO:0017014;GO:0042744;GO:0009416;GO:0009414;GO:0046686;GO:0009737;GO:0045454;GO:0006979;GO:1902074;GO:0005737;GO:0005886;GO:0005777;GO:0009514;GO:0046872;GO:0020037;GO:0004096;	biological process;biological process;biological process;biological process;biological process;biological process;biological process;biological process;biological process;biological process;biological process;biological process;biological process;biological process;cellular component;cellular component;cellular component;cellular component;molecular function;molecular function;molecular function;	up
TRINITY_DN16370_c0_g1	------	------	------	up
TRINITY_DN16451_c0_g1	BP:cellular response to heat;BP:protein refolding;BP:response to heat;CC:cytoplasm;CC:mitochondrion;MF:ATPase activity;MF:ATP binding;	GO:0034605;GO:0042026;GO:0009408;GO:0005737;GO:0005739;GO:0016887;GO:0005524;	biological process;biological process;biological process;cellular component;cellular component;molecular function;molecular function;	up
TRINITY_DN1646_c0_g1	BP:response to desiccation;CC:cytosol;	GO:0009269;GO:0005829;	biological process;cellular component;	up
TRINITY_DN16580_c0_g1	CC:nucleus;	GO:0005634;	cellular component;	up
TRINITY_DN1661_c0_g1	CC:nucleus;MF:transcription factor activity, sequence-specific DNA binding;MF:DNA binding;	GO:0005634;GO:0003700;GO:0003677;	cellular component;molecular function;molecular function;	down
TRINITY_DN16622_c0_g3	BP:DNA replication;BP:transcription, DNA-templated;BP:transcription from mitochondrial promoter;CC:mitochondrial DNA-directed RNA polymerase complex;CC:mitochondrion;MF:nucleotide binding;MF:DNA-directed DNA polymerase activity;MF:DNA binding;MF:DNA-directed RNA polymerase activity;MF:metal ion binding;	GO:0006260;GO:0006351;GO:0006390;GO:0034245;GO:0005739;GO:0000166;GO:0003887;GO:0003677;GO:0003899;GO:0046872;	biological process;biological process;biological process;cellular component;cellular component;molecular function;molecular function;molecular function;molecular function;molecular function;	up
TRINITY_DN16657_c0_g1	------	------	------	down
TRINITY_DN16727_c0_g1	CC:cytoplasm;MF:calcium-dependent phospholipid binding;MF:calcium ion binding;	GO:0005737;GO:0005544;GO:0005509;	cellular component;molecular function;molecular function;	up
TRINITY_DN16741_c1_g1	BP:'de novo' IMP biosynthetic process;BP:purine nucleotide biosynthetic process;CC:cytosol;MF:IMP cyclohydrolase activity;MF:phosphoribosylaminoimidazolecarboxamide formyltransferase activity;	GO:0006189;GO:0006164;GO:0005829;GO:0003937;GO:0004643;	biological process;biological process;cellular component;molecular function;molecular function;	down
TRINITY_DN1675_c0_g1	BP:regulation of translation;BP:negative regulation of transcription, DNA-templated;CC:cytoplasm;	GO:0006417;GO:0045892;GO:0005737;	biological process;biological process;cellular component;	down
TRINITY_DN16785_c0_g1	BP:anaerobic respiration;BP:response to oxidative stress;	GO:0009061;GO:0006979;	biological process;biological process;	up
TRINITY_DN1680_c0_g1	CC:chloroplast thylakoid;	GO:0009534;	cellular component;	up
TRINITY_DN1682_c0_g1	BP:DNA integration;BP:DNA repair;MF:endonuclease activity;MF:nucleic acid binding;MF:DNA binding;	GO:0015074;GO:0006281;GO:0004519;GO:0003676;GO:0003677;	biological process;biological process;molecular function;molecular function;molecular function;	down
TRINITY_DN1683_c0_g2	BP:negative regulation of protein serine/threonine phosphatase activity;BP:seedling development;BP:response to osmotic stress;BP:abscisic acid-activated signaling pathway;BP:regulation of protein serine/threonine phosphatase activity;BP:response to water deprivation;BP:response to salt stress;BP:seed germination;CC:cytoplasm;CC:nucleus;CC:cytosol;MF:signaling receptor activity;MF:protein phosphat…	GO:1905183;GO:0090351;GO:0006970;GO:0009738;GO:0080163;GO:0009414;GO:0009651;GO:0009845;GO:0005737;GO:0005634;GO:0005829;GO:0038023;GO:0004864;GO:0010427;	biological process;biological process;biological process;biological process;biological process;biological process;biological process;biological process;cellular component;cellular component;cellular component;molecular function;molecular function;molecular function;	down
TRINITY_DN16915_c0_g1	MF:oxidoreductase activity;	GO:0016491;	molecular function;	up
TRINITY_DN16927_c0_g1	------	------	------	up
TRINITY_DN1701_c0_g4	BP:carbohydrate metabolic process;BP:tricarboxylic acid cycle;BP:NADH metabolic process;BP:oxaloacetate metabolic process;BP:malate metabolic process;CC:chloroplast;MF:malate dehydrogenas;MF:L-malate dehydrogenase activity;	GO:0005975;GO:0006099;GO:0006734;GO:0006107;GO:0006108;GO:0009507;GO:0046554;GO:0030060;	biological process;biological process;biological process;biological process;biological process;cellular component;molecular function;molecular function;	up
TRINITY_DN1705_c0_g1	BP:response to reactive oxygen species;BP:response to oxidative stress;BP:hydrogen peroxide catabolic process;BP:cellular response to oxidative stress;CC:chloroplast;MF:heme binding;MF:L-ascorbate peroxidase activity;MF:metal ion binding;MF:peroxidase activity;	GO:0000302;GO:0006979;GO:0042744;GO:0034599;GO:0009507;GO:0020037;GO:0016688;GO:0046872;GO:0004601;	biological process;biological process;biological process;biological process;cellular component;molecular function;molecular function;molecular function;molecular function;	up
TRINITY_DN170_c0_g1	CC:nucleus;	GO:0005634;	cellular component;	up
TRINITY_DN17146_c0_g1	BP:response to red or far red light;BP:negative gravitropism;	GO:0009639;GO:0009959;	biological process;biological process;	up
TRINITY_DN17158_c0_g4	------	------	------	down
TRINITY_DN17218_c0_g2	BP:carbohydrate metabolic process;CC:anchored component of plasma membrane;MF:hydrolase activity, hydrolyzing O-glycosyl compounds;	GO:0005975;GO:0046658;GO:0004553;	biological process;cellular component;molecular function;	up
TRINITY_DN1736_c0_g1	CC:integral component of membrane;MF:iron ion binding;MF:oxidoreductase activity, acting on paired donors, with incorporation or reduction of molecular oxygen;MF:heme binding;	GO:0016021;GO:0005506;GO:0016705;GO:0020037;	cellular component;molecular function;molecular function;molecular function;	down
TRINITY_DN17498_c0_g1	------	------	------	up
TRINITY_DN1750_c0_g1	CC:chloroplast thylakoid;CC:integral component of membrane;	GO:0009534;GO:0016021;	cellular component;cellular component;	up
TRINITY_DN17517_c0_g1	BP:cell wall organization;CC:cell wall;CC:extracellular region;CC:plant-type cell wall;MF:hydrolase activity;MF:pectin acetylesterase activity;	GO:0071555;GO:0005618;GO:0005576;GO:0009505;GO:0016787;GO:0052793;	biological process;cellular component;cellular component;cellular component;molecular function;molecular function;	up
TRINITY_DN17529_c0_g1	CC:nucleus;	GO:0005634;	cellular component;	up
TRINITY_DN17572_c0_g2	CC:integral component of membrane;MF:iron ion binding;	GO:0016021;GO:0005506;	cellular component;molecular function;	up
TRINITY_DN17606_c0_g1	------	------	------	down
TRINITY_DN17632_c0_g1	BP:DNA integration;CC:nucleus;CC:host cell cytoplasm;MF:RNA-DNA hybrid ribonuclease activity;MF:nucleic acid binding;MF:metal ion binding;	GO:0015074;GO:0005634;GO:0030430;GO:0004523;GO:0003676;GO:0046872;	biological process;cellular component;cellular component;molecular function;molecular function;molecular function;	down
TRINITY_DN17687_c1_g1	MF:ADP binding;	GO:0043531;	molecular function;	down
TRINITY_DN1770_c1_g3	CC:nucleus;MF:metal ion binding;MF:DNA binding;	GO:0005634;GO:0046872;GO:0003677;	cellular component;molecular function;molecular function;	up
TRINITY_DN17736_c0_g1	CC:integral component of membrane;CC:plasma membrane;MF:4 iron, 4 sulfur cluster binding;	GO:0016021;GO:0005886;GO:0051539;	cellular component;cellular component;molecular function;	down
TRINITY_DN17764_c0_g1	BP:systemic acquired resistance;MF:fatty acid binding;	GO:0009627;GO:0005504;	biological process;molecular function;	down
TRINITY_DN17959_c0_g1	CC:membrane;CC:integral component of membrane;MF:antiporter activity;MF:xenobiotic transporter activity;	GO:0016020;GO:0016021;GO:0015297;GO:0042910;	cellular component;cellular component;molecular function;molecular function;	up
TRINITY_DN18030_c0_g1	------	------	------	down
TRINITY_DN18053_c0_g1	------	------	------	up
TRINITY_DN18135_c0_g1	------	------	------	up
TRINITY_DN18177_c0_g1	CC:nucleus;MF:zinc ion binding;MF:DNA binding;	GO:0005634;GO:0008270;GO:0003677;	cellular component;molecular function;molecular function;	up
TRINITY_DN18193_c0_g1	MF:GTP binding;	GO:0005525;	molecular function;	down
TRINITY_DN18218_c0_g1	BP:signal transduction;	GO:0007165;	biological process;	up
TRINITY_DN18256_c0_g1	BP:hydrogen peroxide catabolic process;BP:response to oxidative stress;CC:glyoxysome;MF:metal ion binding;MF:heme binding;MF:catalase activity;	GO:0042744;GO:0006979;GO:0009514;GO:0046872;GO:0020037;GO:0004096;	biological process;biological process;cellular component;molecular function;molecular function;molecular function;	down
TRINITY_DN18315_c1_g1	CC:integral component of membrane;	GO:0016021;	cellular component;	up
TRINITY_DN18329_c0_g1	BP:regulation of transcription, DNA-templated;BP:DNA-templated transcription, termination;CC:plastid nucleoid;CC:chloroplast;MF:double-stranded DNA binding;	GO:0006355;GO:0006353;GO:0042646;GO:0009507;GO:0003690;	biological process;biological process;cellular component;cellular component;molecular function;	up
TRINITY_DN18329_c0_g2	BP:regulation of transcription, DNA-templated;BP:DNA-templated transcription, termination;CC:plastid nucleoid;CC:chloroplast;MF:double-stranded DNA binding;	GO:0006355;GO:0006353;GO:0042646;GO:0009507;GO:0003690;	biological process;biological process;cellular component;cellular component;molecular function;	up
TRINITY_DN18342_c0_g1	BP:regulation of transcription, DNA-templated;BP:regulation of transcription from RNA polymerase II promoter;CC:nucleus;MF:DNA binding;MF:RNA polymerase II core promoter proximal region sequence-specific DNA binding;MF:RNA polymerase II transcription factor activity, sequence-specific DNA binding;	GO:0006355;GO:0006357;GO:0005634;GO:0003677;GO:0000978;GO:0000981;	biological process;biological process;cellular component;molecular function;molecular function;molecular function;	down
TRINITY_DN18359_c0_g1	BP:RNA modification;CC:intracellular membrane-bounded organelle;MF:RNA binding;	GO:0009451;GO:0043231;GO:0003723;	biological process;cellular component;molecular function;	down
TRINITY_DN18425_c0_g1	MF:metal ion binding;MF:copper-transporting ATPase activity;	GO:0046872;GO:0043682;	molecular function;molecular function;	up
TRINITY_DN18438_c0_g1	CC:chloroplast membrane;CC:Golgi apparatus;CC:integral component of membrane;MF:antiporter activity;	GO:0031969;GO:0005794;GO:0016021;GO:0015297;	cellular component;cellular component;cellular component;molecular function;	up
TRINITY_DN18498_c0_g1	BP:negative regulation of translation;BP:exonucleolytic nuclear-transcribed mRNA catabolic process involved in deadenylation-dependent decay;CC:nucleus;CC:cytoplasmic mRNA processing body;CC:CCR4-NOT complex;CC:CCR4-NOT core complex;MF:pol;MF:nucleic acid binding;	GO:0017148;GO:0043928;GO:0005634;GO:0000932;GO:0030014;GO:0030015;GO:0004535;GO:0003676;	biological process;biological process;cellular component;cellular component;cellular component;cellular component;molecular function;molecular function;	down
TRINITY_DN18511_c1_g1	MF:D-threo-aldose 1-dehydrogenase activity;	GO:0047834;	molecular function;	up
TRINITY_DN1854_c0_g2	BP:carbohydrate metabolic process;MF:catalytic activity;MF:transferase activity, transferring glycosyl groups;	GO:0005975;GO:0003824;GO:0016757;	biological process;molecular function;molecular function;	down
TRINITY_DN18560_c0_g1	CC:integral component of membrane;MF:transmembrane transporter activity;	GO:0016021;GO:0022857;	cellular component;molecular function;	up
TRINITY_DN1859_c0_g1	------	------	------	up
TRINITY_DN18633_c0_g1	------	------	------	up
TRINITY_DN18833_c0_g1	CC:cytoplasm;CC:nucleus;CC:plasma membrane;MF:tubulin binding;MF:ubiquitin protein ligase binding;MF:S100 protein binding;	GO:0005737;GO:0005634;GO:0005886;GO:0015631;GO:0031625;GO:0044548;	cellular component;cellular component;cellular component;molecular function;molecular function;molecular function;	up
TRINITY_DN18844_c0_g1	CC:nucleus;MF:transcription factor activity, sequence-specific DNA binding;MF:DNA binding;	GO:0005634;GO:0003700;GO:0003677;	cellular component;molecular function;molecular function;	down
TRINITY_DN1884_c0_g1	------	------	------	up
TRINITY_DN18854_c0_g3	BP:regulation of transcription, DNA-templated;CC:nucleus;MF:RNA polymerase II core promoter proximal region sequence-specific DNA binding;MF:RNA polymerase II transcription factor activity, sequence-specific DNA binding;	GO:0006355;GO:0005634;GO:0000978;GO:0000981;	biological process;cellular component;molecular function;molecular function;	down
TRINITY_DN18873_c0_g1	CC:integral component of membrane;MF:metal ion binding;MF:oxidoreductase activity;	GO:0016021;GO:0046872;GO:0016491;	cellular component;molecular function;molecular function;	up
TRINITY_DN18876_c0_g2	BP:proteolysis;CC:chloroplast thylakoid;CC:membrane;MF:ATP-dependent peptidase activity;MF:metalloendopeptidase activity;MF:ATP binding;	GO:0006508;GO:0009534;GO:0016020;GO:0004176;GO:0004222;GO:0005524;	biological process;cellular component;cellular component;molecular function;molecular function;molecular function;	up
TRINITY_DN18891_c0_g3	BP:defense response;MF:ATP binding;MF:ADP binding;	GO:0006952;GO:0005524;GO:0043531;	biological process;molecular function;molecular function;	down
TRINITY_DN18898_c0_g1	BP:chloroplast accumulation movement;BP:chloroplast avoidance movement;CC:cytosol;	GO:0009904;GO:0009903;GO:0005829;	biological process;biological process;cellular component;	down
TRINITY_DN1889_c1_g1	CC:integral component of membrane;MF:iron ion binding;MF:oxidoreductase activity, acting on paired donors, with incorporation or reduction of molecular oxygen;MF:monooxygenase activity;MF:heme binding;	GO:0016021;GO:0005506;GO:0016705;GO:0004497;GO:0020037;	cellular component;molecular function;molecular function;molecular function;molecular function;	up
TRINITY_DN1896_c1_g3	------	------	------	down
TRINITY_DN1897_c0_g1	BP:regulation of transcription, DNA-templated;BP:auxin-activated signaling pathway;CC:nucleus;MF:DNA binding;	GO:0006355;GO:0009734;GO:0005634;GO:0003677;	biological process;biological process;cellular component;molecular function;	down
TRINITY_DN18988_c0_g1	BP:translation;CC:cytosolic small ribosomal subunit;CC:small ribosomal subunit;MF:structural constituent of ribosome;MF:RNA binding;	GO:0006412;GO:0022627;GO:0015935;GO:0003735;GO:0003723;	biological process;cellular component;cellular component;molecular function;molecular function;	down
TRINITY_DN19021_c0_g1	MF:hydrolase activity, acting on ester bonds;	GO:0016788;	molecular function;	up
TRINITY_DN19027_c0_g1	------	------	------	up
TRINITY_DN19027_c1_g1	------	------	------	up
TRINITY_DN19029_c0_g1	old GO;old GO;	GO:0106306;GO:0106307;	deleted;deleted;	up
TRINITY_DN1911_c0_g1	------	------	------	down
TRINITY_DN19186_c0_g2	------	------	------	up
TRINITY_DN19316_c0_g1	BP:regulation of transcription, DNA-templated;CC:nucleus;MF:zinc ion binding;	GO:0006355;GO:0005634;GO:0008270;	biological process;cellular component;molecular function;	down
TRINITY_DN19330_c0_g1	------	------	------	up
TRINITY_DN19345_c0_g2	------	------	------	down
TRINITY_DN19357_c0_g1	BP:1-deoxy-D-xylulose 5-phosphate biosynthetic process;BP:terpenoid biosynthetic process;BP:thiamine biosynthetic process;BP:chlorophyll biosynthetic process;CC:chloroplast stroma;CC:chloroplast;MF:1-deoxy-D-xylulose-5-phosphate synthase activity;MF:transferase activity, transferring aldehyde or ketonic groups;MF:metal ion binding;	GO:0052865;GO:0016114;GO:0009228;GO:0015995;GO:0009570;GO:0009507;GO:0008661;GO:0016744;GO:0046872;	biological process;biological process;biological process;biological process;cellular component;cellular component;molecular function;molecular function;molecular function;	up
TRINITY_DN19372_c0_g1	BP:NADH dehydrogenase complex assembly;CC:chloroplast stroma;MF:unfolded protein binding;	GO:0010257;GO:0009570;GO:0051082;	biological process;cellular component;molecular function;	up
TRINITY_DN1942_c0_g1	BP:glycerolipid biosynthetic process;BP:carbohydrate metabolic process;BP:glycerol-3-phosphate catabolic process;BP:systemic acquired resistance;BP:NADH oxidation;BP:glycerol-3-phosphate metabolic process;CC:glycerol-3-phosphate dehydrogenase complex;CC:cytosol;CC:chloroplast envelope;MF:glycerol-3-phosphate dehydrogenase [NAD+] activity;MF:NAD binding;	GO:0045017;GO:0005975;GO:0046168;GO:0009627;GO:0006116;GO:0006072;GO:0009331;GO:0005829;GO:0009941;GO:0004367;GO:0051287;	biological process;biological process;biological process;biological process;biological process;biological process;cellular component;cellular component;cellular component;molecular function;molecular function;	down
TRINITY_DN19473_c0_g1	CC:integral component of membrane;	GO:0016021;	cellular component;	up
TRINITY_DN19495_c0_g1	------	------	------	down
TRINITY_DN1951_c0_g1	BP:regulation of transcription, DNA-templated;BP:circadian rhythm;	GO:0006355;GO:0007623;	biological process;biological process;	up
TRINITY_DN19557_c0_g2	CC:chloroplast membrane;CC:Golgi apparatus;CC:integral component of membrane;MF:transmembrane transporter activity;MF:antiporter activity;	GO:0031969;GO:0005794;GO:0016021;GO:0022857;GO:0015297;	cellular component;cellular component;cellular component;molecular function;molecular function;	up
TRINITY_DN195_c0_g1	BP:protein import into chloroplast stroma;CC:chloroplast outer membrane;MF:amino acid transmembrane transporter activity;	GO:0045037;GO:0009707;GO:0015171;	biological process;cellular component;molecular function;	up
TRINITY_DN19637_c0_g1	CC:chloroplast membrane;CC:integral component of membrane;CC:plastid;	GO:0031969;GO:0016021;GO:0009536;	cellular component;cellular component;cellular component;	up
TRINITY_DN19637_c0_g2	CC:chloroplast membrane;CC:integral component of membrane;CC:plastid;	GO:0031969;GO:0016021;GO:0009536;	cellular component;cellular component;cellular component;	up
TRINITY_DN19886_c0_g1	CC:integral component of membrane;	GO:0016021;	cellular component;	up
TRINITY_DN1988_c0_g1	BP:regulation of transcription, DNA-templated;BP:auxin-activated signaling pathway;CC:nucleus;MF:DNA binding;	GO:0006355;GO:0009734;GO:0005634;GO:0003677;	biological process;biological process;cellular component;molecular function;	up
TRINITY_DN20069_c0_g1	CC:integral component of membrane;	GO:0016021;	cellular component;	up
TRINITY_DN2012_c0_g1	MF:ubiquitin-protein transferase activity;	GO:0004842;	molecular function;	down
TRINITY_DN2016_c0_g1	CC:integral component of membrane;CC:plasma membrane;MF:oxidoreductase activity, acting on NA;MF:NA;MF:calcium ion binding;MF:peroxidase activity;	GO:0016021;GO:0005886;GO:0050664;GO:0016174;GO:0005509;GO:0004601;	cellular component;cellular component;molecular function;molecular function;molecular function;molecular function;	up
TRINITY_DN2021_c0_g2	------	------	------	down
TRINITY_DN20222_c0_g1	------	------	------	up
TRINITY_DN2037_c0_g2	CC:integral component of membrane;	GO:0016021;	cellular component;	up
TRINITY_DN2039_c0_g1	MF:zinc ion binding;	GO:0008270;	molecular function;	up
TRINITY_DN20465_c0_g2	BP:positive regulation of transcription initiation from RNA polymerase II promoter;BP:regulation of transcription from RNA polymerase II promoter;BP:cellular response to heat;CC:nucleus;MF:sequence-specific DNA binding;MF:transcription factor activity, sequence-specific DNA binding;MF:RNA polymerase II core promoter proximal region sequence-specific DNA binding;	GO:0060261;GO:0006357;GO:0034605;GO:0005634;GO:0043565;GO:0003700;GO:0000978;	biological process;biological process;biological process;cellular component;molecular function;molecular function;molecular function;	up
TRINITY_DN20467_c0_g1	------	------	------	down
TRINITY_DN20482_c0_g3	------	------	------	up
TRINITY_DN20495_c0_g1	BP:metal ion transport;BP:transmembrane transport;CC:integral component of membrane;CC:membrane;CC:vacuolar membrane;MF:catio;	GO:0030001;GO:0055085;GO:0016021;GO:0016020;GO:0005774;GO:0015491;	biological process;biological process;cellular component;cellular component;cellular component;molecular function;	up
TRINITY_DN20610_c0_g2	MF:serine-type endopeptidase activity;	GO:0004252;	molecular function;	up
TRINITY_DN20620_c0_g1	------	------	------	up
TRINITY_DN2068_c1_g2	MF:ATPase activity;MF:ATP binding;	GO:0016887;GO:0005524;	molecular function;molecular function;	up
TRINITY_DN2070_c0_g1	CC:cytoplasm;CC:nucleus;	GO:0005737;GO:0005634;	cellular component;cellular component;	up
TRINITY_DN20786_c0_g1	BP:regulation of sulfate assimilation;BP:regulation of nitrate assimilation;BP:response to light stimulus;BP:siroheme biosynthetic process;BP:positive regulation of chlorophyll biosynthetic process;BP:methylation;CC:chloroplast;MF:methyltransferase activity;MF:uroporphyrin-III C-methyltransferase activity;	GO:1900058;GO:0090352;GO:0009416;GO:0019354;GO:1902326;GO:0032259;GO:0009507;GO:0008168;GO:0004851;	biological process;biological process;biological process;biological process;biological process;biological process;cellular component;molecular function;molecular function;	up
TRINITY_DN207_c0_g1	BP:mitochondrial mRNA modification;BP:mRNA processing;CC:mitochondrion;MF:zinc ion binding;	GO:0080156;GO:0006397;GO:0005739;GO:0008270;	biological process;biological process;cellular component;molecular function;	down
TRINITY_DN20873_c0_g2	------	------	------	up
TRINITY_DN21016_c0_g1	MF:electron carrier activity;	GO:0009055;	molecular function;	up
TRINITY_DN2106_c0_g3	BP:fructose 6-phosphate metabolic process;CC:cytoplasm;MF:6-phosphofructokinase activity;MF:metal ion binding;MF:ATP binding;	GO:0006002;GO:0005737;GO:0003872;GO:0046872;GO:0005524;	biological process;cellular component;molecular function;molecular function;molecular function;	up
TRINITY_DN21105_c0_g1	BP:glycerophospholipid catabolic process;BP:glycerol metabolic process;BP:lipid metabolic process;MF:glycerophosphodiester phosphodiesterase activity;	GO:0046475;GO:0006071;GO:0006629;GO:0008889;	biological process;biological process;biological process;molecular function;	up
TRINITY_DN21117_c0_g1	BP:lipid metabolic process;CC:integral component of membrane;	GO:0006629;GO:0016021;	biological process;cellular component;	up
TRINITY_DN21219_c0_g1	CC:vacuole;MF:catalytic activity;MF:phosphodiesterase I activity;	GO:0005773;GO:0003824;GO:0004528;	cellular component;molecular function;molecular function;	up
TRINITY_DN2128_c0_g1	BP:RNA modification;CC:intracellular membrane-bounded organelle;MF:RNA binding;	GO:0009451;GO:0043231;GO:0003723;	biological process;cellular component;molecular function;	down
TRINITY_DN21308_c0_g1	CC:integral component of membrane;	GO:0016021;	cellular component;	up
TRINITY_DN2146_c0_g1	BP:cold acclimation;BP:response to abscisic acid;BP:response to water deprivation;BP:response to water;CC:cytosol;	GO:0009631;GO:0009737;GO:0009414;GO:0009415;GO:0005829;	biological process;biological process;biological process;biological process;cellular component;	up
TRINITY_DN21500_c0_g1	BP:proline biosynthetic process;BP:response to salt stress;BP:response to heat;BP:L-proline biosynthetic process;CC:cell wall;MF:pyrroline-5-carboxylate reductase activity;	GO:0006561;GO:0009651;GO:0009408;GO:0055129;GO:0005618;GO:0004735;	biological process;biological process;biological process;biological process;cellular component;molecular function;	down
TRINITY_DN21598_c0_g2	------	------	------	down
TRINITY_DN21669_c0_g2	------	------	------	up
TRINITY_DN2166_c0_g1	BP:positive regulation of flower development;BP:circadian rhythm;BP:rhythmic process;BP:regulation of transcription, DNA-templated;BP:response to stimulus;BP:response to blue light;BP:protein-chromophore linkage;BP:protein ubiquitination;BP:negative regulation of cellulose biosynthetic process;CC:cytosol;CC:SCF ubiquitin ligase complex;CC:nucleus;MF:photoreceptor activity;	GO:0009911;GO:0007623;GO:0048511;GO:0006355;GO:0050896;GO:0009637;GO:0018298;GO:0016567;GO:2001007;GO:0005829;GO:0019005;GO:0005634;GO:0009881;	biological process;biological process;biological process;biological process;biological process;biological process;biological process;biological process;biological process;cellular component;cellular component;cellular component;molecular function;	down
TRINITY_DN2181_c0_g1	BP:ammonia assimilation cycle;BP:glutamine metabolic process;BP:glutamate biosynthetic process;MF:glutamate synthase activity;MF:3 iron, 4 sulfur cluster binding;MF:glutamate synthas;MF:metal ion binding;MF:oxidoreductase activity;	GO:0019676;GO:0006541;GO:0006537;GO:0015930;GO:0051538;GO:0016040;GO:0046872;GO:0016491;	biological process;biological process;biological process;molecular function;molecular function;molecular function;molecular function;molecular function;	up
TRINITY_DN2190_c0_g2	CC:nucleus;MF:DNA binding;	GO:0005634;GO:0003677;	cellular component;molecular function;	up
TRINITY_DN21964_c0_g1	MF:peptidase activity;MF:cysteine-type peptidase activity;	GO:0008233;GO:0008234;	molecular function;molecular function;	up
TRINITY_DN2196_c0_g1	BP:isoprenoid biosynthetic process;BP:plastoquinone biosynthetic process;CC:plastid;CC:chloroplast;MF:all-trans-nonaprenyl-diphosphate synthas;MF:prenyltransferase activity;MF:transferase activity;MF:geranyltranstransferase activity;MF:metal ion binding;	GO:0008299;GO:0010236;GO:0009536;GO:0009507;GO:0052923;GO:0004659;GO:0016740;GO:0004337;GO:0046872;	biological process;biological process;cellular component;cellular component;molecular function;molecular function;molecular function;molecular function;molecular function;	up
TRINITY_DN22006_c1_g1	------	------	------	up
TRINITY_DN2203_c0_g1	BP:regulation of transcription, DNA-templated;BP:photomorphogenesis;CC:integral component of membrane;CC:nucleus;MF:zinc ion binding;	GO:0006355;GO:0009640;GO:0016021;GO:0005634;GO:0008270;	biological process;biological process;cellular component;cellular component;molecular function;	up
TRINITY_DN2209_c0_g1	CC:integral component of membrane;CC:nucleus;	GO:0016021;GO:0005634;	cellular component;cellular component;	up
TRINITY_DN22174_c0_g1	CC:integral component of membrane;	GO:0016021;	cellular component;	up
TRINITY_DN22225_c0_g1	CC:integral component of membrane;MF:transferase activity;	GO:0016021;GO:0016740;	cellular component;molecular function;	up
TRINITY_DN2225_c0_g1	BP:chloroplast rRNA processing;CC:chloroplast thylakoid membrane;MF:RNA binding;MF:mRNA binding;	GO:1901259;GO:0009535;GO:0003723;GO:0003729;	biological process;cellular component;molecular function;molecular function;	down
TRINITY_DN2227_c1_g1	BP:methylation;CC:integral component of membrane;MF:methyltransferase activity;MF:peptidase activity;MF:kinase activity;	GO:0032259;GO:0016021;GO:0008168;GO:0008233;GO:0016301;	biological process;cellular component;molecular function;molecular function;molecular function;	down
TRINITY_DN2227_c1_g3	BP:methylation;MF:methyltransferase activity;MF:kinase activity;	GO:0032259;GO:0008168;GO:0016301;	biological process;molecular function;molecular function;	down
TRINITY_DN22323_c0_g2	BP:tissue regeneration;CC:mitochondrion;MF:protein disulfide oxidoreductase activity;	GO:0042246;GO:0005739;GO:0015035;	biological process;cellular component;molecular function;	up
TRINITY_DN2254_c0_g1	BP:carbohydrate metabolic process;CC:anchored component of plasma membrane;CC:integral component of membrane;MF:glucan endo-1,3-beta-D-glucosidase activity;	GO:0005975;GO:0046658;GO:0016021;GO:0042973;	biological process;cellular component;cellular component;molecular function;	up
TRINITY_DN2254_c0_g2	BP:carbohydrate metabolic process;CC:anchored component of plasma membrane;CC:integral component of membrane;MF:hydrolase activity, hydrolyzing O-glycosyl compounds;MF:glucan endo-1,3-beta-D-glucosidase activity;	GO:0005975;GO:0046658;GO:0016021;GO:0004553;GO:0042973;	biological process;cellular component;cellular component;molecular function;molecular function;	up
TRINITY_DN2254_c1_g1	BP:carbohydrate metabolic process;CC:anchored component of plasma membrane;CC:integral component of membrane;MF:glucan endo-1,3-beta-D-glucosidase activity;	GO:0005975;GO:0046658;GO:0016021;GO:0042973;	biological process;cellular component;cellular component;molecular function;	up
TRINITY_DN22557_c0_g3	CC:integral component of membrane;	GO:0016021;	cellular component;	up
TRINITY_DN2257_c0_g1	BP:response to oomycetes;CC:vacuolar membrane;CC:plasmodesma;CC:mitochondrion;CC:plasma membrane;	GO:0002239;GO:0005774;GO:0009506;GO:0005739;GO:0005886;	biological process;cellular component;cellular component;cellular component;cellular component;	down
TRINITY_DN22624_c0_g1	CC:membrane;CC:endomembrane system;	GO:0016020;GO:0012505;	cellular component;cellular component;	up
TRINITY_DN2263_c0_g1	CC:cytosol;MF:beta-maltose 4-alpha-glucanotransferase activity;MF:starch binding;MF:4-alpha-glucanotransferase activity;	GO:0005829;GO:0102500;GO:2001070;GO:0004134;	cellular component;molecular function;molecular function;molecular function;	up
TRINITY_DN226_c1_g1	BP:inositol phosphorylation;BP:inositol trisphosphate metabolic process;CC:cytoplasm;CC:cytosol;MF:inositol tetrakisphosphate 1-kinase activity;MF:magnesium ion binding;MF:ATP binding;MF:inositol-1,3,4-trisphosphate 6-kinase activity;MF:inositol-1,3,4-trisphosphate 5-kinase activity;	GO:0052746;GO:0032957;GO:0005737;GO:0005829;GO:0047325;GO:0000287;GO:0005524;GO:0052725;GO:0052726;	biological process;biological process;cellular component;cellular component;molecular function;molecular function;molecular function;molecular function;molecular function;	up
TRINITY_DN22882_c0_g1	CC:integral component of membrane;CC:chloroplast;MF:ATP binding;MF:protein kinase activity;	GO:0016021;GO:0009507;GO:0005524;GO:0004672;	cellular component;cellular component;molecular function;molecular function;	up
TRINITY_DN22922_c0_g1	BP:pectin catabolic process;MF:pectate lyase activity;MF:metal ion binding;	GO:0045490;GO:0030570;GO:0046872;	biological process;molecular function;molecular function;	down
TRINITY_DN2294_c1_g2	BP:carbohydrate metabolic process;CC:integral component of membrane;MF:catalytic activity;MF:raffinose alpha-galactosidase activity;MF:transferase activity, transferring glycosyl groups;	GO:0005975;GO:0016021;GO:0003824;GO:0052692;GO:0016757;	biological process;cellular component;molecular function;molecular function;molecular function;	up
TRINITY_DN22957_c0_g1	BP:response to auxin;BP:auxin-activated signaling pathway;BP:regulation of auxin polar transport;BP:negative regulation of organ growth;BP:multicellular organism development;CC:cytoplasm;	GO:0009733;GO:0009734;GO:2000012;GO:0046621;GO:0007275;GO:0005737;	biological process;biological process;biological process;biological process;biological process;cellular component;	down
TRINITY_DN23162_c0_g1	------	------	------	up
TRINITY_DN23289_c0_g1	BP:protein folding;CC:plasmodesma;MF:chaperone binding;	GO:0006457;GO:0009506;GO:0051087;	biological process;cellular component;molecular function;	up
TRINITY_DN2331_c0_g1	CC:integral component of membrane;CC:old GO;MF:ATP binding;MF:old GO;	GO:0016021;GO:0106311;GO:0005524;GO:0106310;	cellular component;deleted;molecular function;deleted;	down
TRINITY_DN23408_c0_g2	------	------	------	down
TRINITY_DN23509_c0_g1	CC:integral component of membrane;MF:channel activity;	GO:0016021;GO:0015267;	cellular component;molecular function;	up
TRINITY_DN2370_c0_g1	MF:helicase activity;	GO:0004386;	molecular function;	up
TRINITY_DN2372_c0_g2	BP:protein transport;BP:exocytosis;CC:exocyst;	GO:0015031;GO:0006887;GO:0000145;	biological process;biological process;cellular component;	down
TRINITY_DN23854_c0_g1	CC:nucleus;MF:chromatin DNA binding;MF:metal ion binding;	GO:0005634;GO:0031490;GO:0046872;	cellular component;molecular function;molecular function;	down
TRINITY_DN2402_c0_g2	BP:amino acid transmembrane transport;BP:amino acid transport;CC:integral component of membrane;CC:plasma membrane;MF:amino acid transmembrane transporter activity;	GO:0003333;GO:0006865;GO:0016021;GO:0005886;GO:0015171;	biological process;biological process;cellular component;cellular component;molecular function;	up
TRINITY_DN24055_c0_g2	CC:integral component of membrane;CC:intracellular membrane-bounded organelle;	GO:0016021;GO:0043231;	cellular component;cellular component;	up
TRINITY_DN24084_c0_g1	BP:response to auxin;	GO:0009733;	biological process;	down
TRINITY_DN2422_c0_g2	BP:lipid transport;CC:integral component of membrane;MF:lipid binding;	GO:0006869;GO:0016021;GO:0008289;	biological process;cellular component;molecular function;	up
TRINITY_DN2439_c0_g1	CC:chloroplast;MF:aminopeptidase activity;MF:zinc ion binding;MF:metallopeptidase activity;	GO:0009507;GO:0004177;GO:0008270;GO:0008237;	cellular component;molecular function;molecular function;molecular function;	down
TRINITY_DN24469_c0_g1	CC:integral component of membrane;MF:iron ion binding;MF:oxidoreductase activity, acting on paired donors, with incorporation or reduction of molecular oxygen;MF:monooxygenase activity;MF:heme binding;	GO:0016021;GO:0005506;GO:0016705;GO:0004497;GO:0020037;	cellular component;molecular function;molecular function;molecular function;molecular function;	down
TRINITY_DN24504_c0_g2	BP:protein stabilization;CC:cytoplasm;MF:heat shock protein binding;MF:chaperone binding;MF:adenyl-nucleotide exchange factor activity;	GO:0050821;GO:0005737;GO:0031072;GO:0051087;GO:0000774;	biological process;cellular component;molecular function;molecular function;molecular function;	up
TRINITY_DN24544_c0_g1	BP:oligopeptide transport;CC:integral component of membrane;MF:transmembrane transporter activity;	GO:0006857;GO:0016021;GO:0022857;	biological process;cellular component;molecular function;	down
TRINITY_DN24605_c0_g1	CC:integral component of membrane;	GO:0016021;	cellular component;	up
TRINITY_DN24684_c3_g1	BP:chlorophyll metabolic process;CC:chloroplast envelope;CC:chloroplast thylakoid;CC:chloroplast;MF:chlorophyllase activity;	GO:0015994;GO:0009941;GO:0009534;GO:0009507;GO:0047746;	biological process;cellular component;cellular component;cellular component;molecular function;	up
TRINITY_DN25133_c0_g1	BP:galactose metabolic process;BP:rRNA processing;CC:cytosol;MF:UDP-glucose 4-epimerase activity;MF:RNA binding;	GO:0006012;GO:0006364;GO:0005829;GO:0003978;GO:0003723;	biological process;biological process;cellular component;molecular function;molecular function;	up
TRINITY_DN2529_c0_g1	BP:glutathione metabolic process;MF:glutathione transferase activity;	GO:0006749;GO:0004364;	biological process;molecular function;	up
TRINITY_DN25368_c0_g1	BP:carbohydrate transport;CC:integral component of membrane;CC:integral component of plasma membrane;CC:plasma membrane;MF:sugar transmembrane transporter activity;MF:identical protein binding;	GO:0008643;GO:0016021;GO:0005887;GO:0005886;GO:0051119;GO:0042802;	biological process;cellular component;cellular component;cellular component;molecular function;molecular function;	up
TRINITY_DN25447_c0_g1	CC:integral component of membrane;CC:plasma membrane;MF:water channel activity;MF:channel activity;	GO:0016021;GO:0005886;GO:0015250;GO:0015267;	cellular component;cellular component;molecular function;molecular function;	up
TRINITY_DN25658_c0_g1	------	------	------	down
TRINITY_DN2576_c0_g1	BP:lipid biosynthetic process;CC:integral component of membrane;CC:endoplasmic reticulum membrane;MF:octadecanal decarbonylase activity;MF:iron ion binding;MF:oxidoreductase activity;MF:aldehyde oxygenas;	GO:0008610;GO:0016021;GO:0005789;GO:0009924;GO:0005506;GO:0016491;GO:1990465;	biological process;cellular component;cellular component;molecular function;molecular function;molecular function;molecular function;	up
TRINITY_DN2577_c0_g1	MF:hydrolase activity;	GO:0016787;	molecular function;	up
TRINITY_DN2584_c0_g1	CC:integral component of membrane;	GO:0016021;	cellular component;	up
TRINITY_DN25_c0_g1	BP:oligopeptide transport;CC:integral component of membrane;MF:transmembrane transporter activity;	GO:0006857;GO:0016021;GO:0022857;	biological process;cellular component;molecular function;	up
TRINITY_DN2600_c0_g1	BP:polyamine catabolic process;BP:thermospermine catabolic process;BP:spermidine catabolic process;BP:spermine catabolic process;CC:peroxisome;MF:flavin adenine dinucleotide binding;MF:norspermin;MF:polyamine oxidase activity;MF:spermin;MF:N1-acetylspermin;MF:spermidin;MF:oxidoreductase activity;	GO:0006598;GO:1903602;GO:0046203;GO:0046208;GO:0005777;GO:0050660;GO:0052894;GO:0046592;GO:0052901;GO:0052903;GO:0052902;GO:0016491;	biological process;biological process;biological process;biological process;cellular component;molecular function;molecular function;molecular function;molecular function;molecular function;molecular function;molecular function;	up
TRINITY_DN2610_c0_g1	BP:methionine metabolic process;BP:tetrahydrofolate interconversion;BP:methionine biosynthetic process;BP:old GO;BP:old GO;CC:cytosol;MF:methylenetetrahydrofolate reductas;MF:FAD binding;	GO:0006555;GO:0035999;GO:0009086;GO:0106313;GO:0106312;GO:0005829;GO:0004489;GO:0071949;	biological process;biological process;biological process;deleted;deleted;cellular component;molecular function;molecular function;	up
TRINITY_DN26263_c0_g1	BP:regulation of shoot system development;BP:jasmonic acid mediated signaling pathway;BP:phosphate ion homeostasis;BP:regulation of transcription, DNA-templated;BP:positive regulation of cellular response to phosphate starvation;CC:cytoplasm;CC:nucleus;MF:transcription factor activity, sequence-specific DNA binding;MF:transcription regulatory region sequence-specific DNA binding;MF:protein dimeri…	GO:0048831;GO:0009867;GO:0055062;GO:0006355;GO:0080040;GO:0005737;GO:0005634;GO:0003700;GO:0000976;GO:0046983;GO:0042803;	biological process;biological process;biological process;biological process;biological process;cellular component;cellular component;molecular function;molecular function;molecular function;molecular function;	up
TRINITY_DN2627_c0_g2	------	------	------	down
TRINITY_DN26287_c1_g1	CC:integral component of membrane;CC:endoplasmic reticulum membrane;	GO:0016021;GO:0005789;	cellular component;cellular component;	up
TRINITY_DN26296_c0_g1	CC:cytosol;MF:aldito;MF:D-threo-aldose 1-dehydrogenase activity;	GO:0005829;GO:0004032;GO:0047834;	cellular component;molecular function;molecular function;	up
TRINITY_DN26332_c0_g1	------	------	------	up
TRINITY_DN2633_c0_g1	BP:ubiquinone biosynthetic process;CC:plastoglobule;CC:chloroplast;MF:methyltransferase activity;	GO:0006744;GO:0010287;GO:0009507;GO:0008168;	biological process;cellular component;cellular component;molecular function;	up
TRINITY_DN26550_c0_g1	MF:FAD binding;MF:oxidoreductase activity;	GO:0071949;GO:0016491;	molecular function;molecular function;	up
TRINITY_DN2667_c0_g1	CC:integral component of membrane;CC:plasma membrane;MF:oxidoreductase activity;	GO:0016021;GO:0005886;GO:0016491;	cellular component;cellular component;molecular function;	up
TRINITY_DN26749_c0_g1	BP:transmembrane transport;CC:integral component of membrane;MF:oxoglutarat;	GO:0055085;GO:0016021;GO:0015367;	biological process;cellular component;molecular function;	up
TRINITY_DN2674_c1_g6	MF:hydrolase activity;	GO:0016787;	molecular function;	down
TRINITY_DN2681_c1_g1	BP:protein phosphorylation;BP:signal transduction;BP:response to salt stress;BP:intracellular signal transduction;BP:old GO;BP:old GO;CC:cytoplasm;CC:nucleus;CC:plant-type vacuole membrane;MF:protein kinase activity;MF:protein serine/threonine kinase activity;MF:ATP binding;	GO:0006468;GO:0007165;GO:0009651;GO:0035556;GO:0106311;GO:0106310;GO:0005737;GO:0005634;GO:0009705;GO:0004672;GO:0004674;GO:0005524;	biological process;biological process;biological process;biological process;deleted;deleted;cellular component;cellular component;cellular component;molecular function;molecular function;molecular function;	up
TRINITY_DN26852_c0_g1	BP:carbohydrate metabolic process;CC:cell wall;CC:extracellular region;MF:beta-fructofuranosidase activity;MF:hydrolase activity, hydrolyzing O-glycosyl compounds;	GO:0005975;GO:0005618;GO:0005576;GO:0004564;GO:0004553;	biological process;cellular component;cellular component;molecular function;molecular function;	down
TRINITY_DN27121_c0_g1	CC:integral component of membrane;	GO:0016021;	cellular component;	up
TRINITY_DN27173_c0_g1	BP:carbohydrate transport;CC:integral component of membrane;MF:symporter activity;	GO:0008643;GO:0016021;GO:0015293;	biological process;cellular component;molecular function;	down
TRINITY_DN27194_c0_g1	BP:regulation of transcription, DNA-templated;BP:auxin-activated signaling pathway;CC:nucleus;MF:DNA binding;	GO:0006355;GO:0009734;GO:0005634;GO:0003677;	biological process;biological process;cellular component;molecular function;	up
TRINITY_DN27567_c0_g1	------	------	------	up
TRINITY_DN2774_c0_g1	BP:primary metabolic process;BP:negative regulation of translational elongation;BP:regulation of translation;CC:cytosolic small ribosomal subunit;CC:chloroplast thylakoid;CC:chloroplast stroma;MF:ribosome binding;MF:ribosomal small subunit binding;MF:mRNA binding;	GO:0044238;GO:0045900;GO:0006417;GO:0022627;GO:0009534;GO:0009570;GO:0043022;GO:0043024;GO:0003729;	biological process;biological process;biological process;cellular component;cellular component;cellular component;molecular function;molecular function;molecular function;	down
TRINITY_DN2778_c0_g1	BP:response to red or far red light;BP:negative gravitropism;	GO:0009639;GO:0009959;	biological process;biological process;	up
TRINITY_DN2785_c0_g1	BP:amino acid transport;CC:integral component of membrane;MF:transmembrane transporter activity;MF:amino acid transmembrane transporter activity;	GO:0006865;GO:0016021;GO:0022857;GO:0015171;	biological process;cellular component;molecular function;molecular function;	down
TRINITY_DN27882_c0_g1	BP:cellular amino acid biosynthetic process;BP:chorismate metabolic process;BP:aromatic amino acid family biosynthetic process;CC:cytoplasm;MF:chorismate mutase activity;	GO:0008652;GO:0046417;GO:0009073;GO:0005737;GO:0004106;	biological process;biological process;biological process;cellular component;molecular function;	up
TRINITY_DN27909_c0_g1	BP:protein deubiquitination;CC:chloroplast;MF:thiol-dependent ubiquitin-specific protease activity;	GO:0016579;GO:0009507;GO:0004843;	biological process;cellular component;molecular function;	up
TRINITY_DN27945_c0_g1	BP:intermembrane lipid transfer;BP:ceramide transport;CC:cytoplasm;CC:membrane;CC:cytosol;MF:ceramide 1-phosphate transporter activity;MF:ceramide 1-phosphate binding;MF:lipid transfer activity;	GO:0120009;GO:0035627;GO:0005737;GO:0016020;GO:0005829;GO:1902388;GO:1902387;GO:0120013;	biological process;biological process;cellular component;cellular component;cellular component;molecular function;molecular function;molecular function;	down
TRINITY_DN2800_c1_g1	------	------	------	up
TRINITY_DN28338_c0_g1	MF:hydroxycinnamoyltransferase activity;MF:transferase activity, transferring acyl groups other than amino-acyl groups;	GO:0050734;GO:0016747;	molecular function;molecular function;	up
TRINITY_DN28513_c0_g1	------	------	------	down
TRINITY_DN28591_c0_g1	CC:chloroplast;MF:oxidoreductase activity;	GO:0009507;GO:0016491;	cellular component;molecular function;	up
TRINITY_DN2863_c0_g1	BP:signal peptide processing;CC:integral component of membrane;MF:peptidase activity;	GO:0006465;GO:0016021;GO:0008233;	biological process;cellular component;molecular function;	up
TRINITY_DN28683_c0_g1	CC:integral component of membrane;CC:cytosol;MF:aldito;MF:D-threo-aldose 1-dehydrogenase activity;MF:aldose-6-phosphate reductas;	GO:0016021;GO:0005829;GO:0004032;GO:0047834;GO:0047641;	cellular component;cellular component;molecular function;molecular function;molecular function;	up
TRINITY_DN28685_c0_g1	------	------	------	down
TRINITY_DN2870_c0_g1	BP:amino acid transport;CC:integral component of membrane;CC:plasma membrane;	GO:0006865;GO:0016021;GO:0005886;	biological process;cellular component;cellular component;	up
TRINITY_DN2876_c0_g1	CC:integral component of membrane;CC:membrane;	GO:0016021;GO:0016020;	cellular component;cellular component;	up
TRINITY_DN2877_c0_g2	CC:integral component of membrane;CC:membrane;MF:transferase activity, transferring glycosyl groups;	GO:0016021;GO:0016020;GO:0016757;	cellular component;cellular component;molecular function;	up
TRINITY_DN28898_c0_g1	BP:guanine deglycation, glyoxal removal;BP:protein deglycation, glyoxal removal;CC:cytosol;CC:nucleus;MF:protein deglycase activity;	GO:0106046;GO:0036529;GO:0005829;GO:0005634;GO:0036524;	biological process;biological process;cellular component;cellular component;molecular function;	up
TRINITY_DN2918_c0_g1	BP:proteolysis;BP:protein catabolic process;	GO:0006508;GO:0030163;	biological process;biological process;	up
TRINITY_DN291_c1_g1	CC:integral component of membrane;	GO:0016021;	cellular component;	up
TRINITY_DN291_c1_g2	CC:integral component of membrane;	GO:0016021;	cellular component;	up
TRINITY_DN2921_c0_g1	BP:regulation of mRNA splicing, via spliceosome;CC:nucleus;MF:RNA binding;MF:mRNA binding;	GO:0048024;GO:0005634;GO:0003723;GO:0003729;	biological process;cellular component;molecular function;molecular function;	up
TRINITY_DN2922_c0_g4	CC:vacuole;MF:serine-type carboxypeptidase activity;	GO:0005773;GO:0004185;	cellular component;molecular function;	up
TRINITY_DN2930_c0_g2	BP:cellular oxidant detoxification;BP:response to cadmium ion;CC:apoplast;CC:peroxisomal matrix;CC:plasma membrane;CC:chloroplast;MF:oxidoreductase activity;MF:flavin adenine dinucleotide binding;MF:monodehydroascorbate reductas;MF:mRNA binding;	GO:0098869;GO:0046686;GO:0048046;GO:0005782;GO:0005886;GO:0009507;GO:0016491;GO:0050660;GO:0016656;GO:0003729;	biological process;biological process;cellular component;cellular component;cellular component;cellular component;molecular function;molecular function;molecular function;molecular function;	up
TRINITY_DN29370_c0_g1	CC:nucleolus;MF:hydrolase activity;MF:RNA helicase activity;MF:RNA binding;MF:ATP binding;	GO:0005730;GO:0016787;GO:0003724;GO:0003723;GO:0005524;	cellular component;molecular function;molecular function;molecular function;molecular function;	down
TRINITY_DN29522_c0_g1	------	------	------	up
TRINITY_DN2954_c0_g1	------	------	------	up
TRINITY_DN295_c0_g1	MF:catalytic activity;	GO:0003824;	molecular function;	up
TRINITY_DN29937_c0_g1	CC:integral component of membrane;MF:transmembrane transporter activity;MF:symporter activity;	GO:0016021;GO:0022857;GO:0015293;	cellular component;molecular function;molecular function;	down
TRINITY_DN29985_c0_g3	------	------	------	down
TRINITY_DN30095_c0_g1	------	------	------	down
TRINITY_DN30158_c0_g1	MF:RNA-directed DNA polymerase activity;	GO:0003964;	molecular function;	down
TRINITY_DN30313_c0_g1	CC:integral component of membrane;MF:iron ion binding;MF:oxidoreductase activity, acting on paired donors, with incorporation or reduction of molecular oxygen;MF:monooxygenase activity;MF:heme binding;	GO:0016021;GO:0005506;GO:0016705;GO:0004497;GO:0020037;	cellular component;molecular function;molecular function;molecular function;molecular function;	up
TRINITY_DN30507_c0_g1	------	------	------	up
TRINITY_DN3085_c0_g1	MF:iron-sulfur cluster binding;MF:electron carrier activity;	GO:0051536;GO:0009055;	molecular function;molecular function;	up
TRINITY_DN3088_c0_g3	MF:metal ion binding;MF:oxidoreductase activity;	GO:0046872;GO:0016491;	molecular function;molecular function;	down
TRINITY_DN3094_c0_g1	BP:response to heat;	GO:0009408;	biological process;	up
TRINITY_DN3095_c0_g1	------	------	------	down
TRINITY_DN30987_c0_g1	BP:positive regulation of transcription, DNA-templated;CC:nucleus;MF:sequence-specific DNA binding;MF:RNA polymerase II transcription factor activity, sequence-specific DNA binding;MF:DNA binding;	GO:0045893;GO:0005634;GO:0043565;GO:0000981;GO:0003677;	biological process;cellular component;molecular function;molecular function;molecular function;	down
TRINITY_DN3114_c0_g1	CC:cytoplasm;	GO:0005737;	cellular component;	up
TRINITY_DN3129_c1_g2	CC:integral component of membrane;CC:endoplasmic reticulum membrane;CC:cytosol;MF:NADP binding;MF:flavin adenine dinucleotide binding;MF:oxidoreductase activity, acting on paired donors, with incorporation or reduction of molecular oxygen, NA;MF:NADPH-hemoprotein reductase activity;MF:FMN binding;MF:oxidoreductase activity;	GO:0016021;GO:0005789;GO:0005829;GO:0050661;GO:0050660;GO:0016709;GO:0003958;GO:0010181;GO:0016491;	cellular component;cellular component;cellular component;molecular function;molecular function;molecular function;molecular function;molecular function;molecular function;	up
TRINITY_DN3129_c2_g1	BP:defense response;MF:ATP binding;MF:ADP binding;	GO:0006952;GO:0005524;GO:0043531;	biological process;molecular function;molecular function;	down
TRINITY_DN3143_c0_g1	CC:mitochondrion;	GO:0005739;	cellular component;	up
TRINITY_DN3189_c0_g1	BP:guanine import across plasma membrane;BP:hypoxanthine transport;BP:uracil import across plasma membrane;BP:adenine import across plasma membrane;CC:integral component of membrane;CC:plasma membrane;CC:plasmodesma;MF:solut;MF:guanine transmembrane transporter activity;MF:adenine transmembrane transporter activity;MF:uracil transmembrane transporter activity;MF:transmembrane transporter activity;	GO:0098710;GO:0035344;GO:0098721;GO:0098702;GO:0016021;GO:0005886;GO:0009506;GO:0015294;GO:0015208;GO:0015207;GO:0015210;GO:0022857;	biological process;biological process;biological process;biological process;cellular component;cellular component;cellular component;molecular function;molecular function;molecular function;molecular function;molecular function;	down
TRINITY_DN3198_c0_g1	CC:thylakoid;CC:plastid;	GO:0009579;GO:0009536;	cellular component;cellular component;	up
TRINITY_DN319_c1_g1	------	------	------	down
TRINITY_DN32738_c0_g1	BP:gene silencing by RNA;MF:RNA-DNA hybrid ribonuclease activity;MF:nucleic acid binding;	GO:0031047;GO:0004523;GO:0003676;	biological process;molecular function;molecular function;	down
TRINITY_DN3313_c0_g1	CC:integral component of membrane;CC:plasma membrane;MF:water channel activity;MF:channel activity;	GO:0016021;GO:0005886;GO:0015250;GO:0015267;	cellular component;cellular component;molecular function;molecular function;	up
TRINITY_DN3390_c0_g2	BP:photosynthesis;CC:photosystem I;CC:chloroplast;	GO:0015979;GO:0009522;GO:0009507;	biological process;cellular component;cellular component;	up
TRINITY_DN3410_c1_g1	BP:actin filament bundle assembly;BP:actin filament network formation;CC:actin filament bundle;CC:cytoplasm;CC:actin filament;MF:actin filament binding;MF:ATP binding;	GO:0051017;GO:0051639;GO:0032432;GO:0005737;GO:0005884;GO:0051015;GO:0005524;	biological process;biological process;cellular component;cellular component;cellular component;molecular function;molecular function;	up
TRINITY_DN3434_c0_g1	BP:galactose metabolic process;MF:UDP-glucose 4-epimerase activity;	GO:0006012;GO:0003978;	biological process;molecular function;	up
TRINITY_DN34423_c0_g1	BP:glycolytic process;MF:fructose-bisphosphate aldolase activity;	GO:0006096;GO:0004332;	biological process;molecular function;	up
TRINITY_DN34423_c0_g2	BP:glycolytic process;MF:fructose-bisphosphate aldolase activity;	GO:0006096;GO:0004332;	biological process;molecular function;	up
TRINITY_DN3458_c0_g1	BP:carbohydrate metabolic process;CC:cytoplasm;MF:glucose-6-phosphate 1-epimerase activity;MF:carbohydrate binding;MF:isomerase activity;	GO:0005975;GO:0005737;GO:0047938;GO:0030246;GO:0016853;	biological process;cellular component;molecular function;molecular function;molecular function;	down
TRINITY_DN34614_c0_g1	CC:integral component of membrane;	GO:0016021;	cellular component;	up
TRINITY_DN3481_c0_g1	BP:cellular response to unfolded protein;BP:chaperone mediated protein folding requiring cofactor;BP:protein refolding;CC:cytoplasm;MF:heat shock protein binding;MF:protein binding involved in protein folding;MF:unfolded protein binding;MF:misfolded protein binding;MF:ATPase activity;MF:ATP binding;	GO:0034620;GO:0051085;GO:0042026;GO:0005737;GO:0031072;GO:0044183;GO:0051082;GO:0051787;GO:0016887;GO:0005524;	biological process;biological process;biological process;cellular component;molecular function;molecular function;molecular function;molecular function;molecular function;molecular function;	up
TRINITY_DN3481_c0_g2	MF:ATPase activity;MF:ATP binding;	GO:0016887;GO:0005524;	molecular function;molecular function;	up
TRINITY_DN3485_c0_g1	BP:magnesium ion transport;CC:integral component of membrane;CC:membrane;CC:plasma membrane;CC:early endosome;MF:magnesium ion transmembrane transporter activity;	GO:0015693;GO:0016021;GO:0016020;GO:0005886;GO:0005769;GO:0015095;	biological process;cellular component;cellular component;cellular component;cellular component;molecular function;	up
TRINITY_DN3498_c0_g1	------	------	------	up
TRINITY_DN350_c0_g2	BP:regulation of transcription, DNA-templated;BP:system development;CC:nucleus;MF:DNA binding;	GO:0006355;GO:0048731;GO:0005634;GO:0003677;	biological process;biological process;cellular component;molecular function;	down
TRINITY_DN35233_c0_g2	BP:regulation of cell cycle;CC:transcription factor complex;	GO:0051726;GO:0005667;	biological process;cellular component;	up
TRINITY_DN35264_c0_g1	CC:integral component of membrane;CC:plasma membrane;MF:transmembrane transporter activity;	GO:0016021;GO:0005886;GO:0022857;	cellular component;cellular component;molecular function;	down
TRINITY_DN35356_c0_g1	------	------	------	down
TRINITY_DN3539_c0_g2	------	------	------	up
TRINITY_DN355_c0_g1	------	------	------	down
TRINITY_DN35651_c0_g1	MF:hydrolase activity, acting on ester bonds;	GO:0016788;	molecular function;	up
TRINITY_DN35693_c0_g5	BP:photosynthesis;CC:cytosol;CC:extrinsic component of membrane;CC:photosystem II oxygen evolving complex;MF:calcium ion binding;	GO:0015979;GO:0005829;GO:0019898;GO:0009654;GO:0005509;	biological process;cellular component;cellular component;cellular component;molecular function;	up
TRINITY_DN35743_c0_g1	CC:integral component of membrane;	GO:0016021;	cellular component;	up
TRINITY_DN3574_c0_g1	------	------	------	down
TRINITY_DN35834_c0_g3	BP:developmental process;BP:chloroplast organization;BP:regulation of transcription, DNA-templated;BP:DNA-templated transcription, termination;CC:chloroplast;MF:double-stranded DNA binding;	GO:0032502;GO:0009658;GO:0006355;GO:0006353;GO:0009507;GO:0003690;	biological process;biological process;biological process;biological process;cellular component;molecular function;	down
TRINITY_DN3585_c0_g1	BP:galactolipid biosynthetic process;CC:chloroplast outer membrane;MF:UDP-galactosyltransferase activity;MF:digalactosyldiacylglycerol synthase activity;	GO:0019375;GO:0009707;GO:0035250;GO:0046481;	biological process;cellular component;molecular function;molecular function;	up
TRINITY_DN3594_c0_g1	CC:plasma membrane;MF:actin binding;MF:actin filament binding;	GO:0005886;GO:0003779;GO:0051015;	cellular component;molecular function;molecular function;	up
TRINITY_DN3595_c0_g1	------	------	------	up
TRINITY_DN36177_c0_g1	------	------	------	up
TRINITY_DN3629_c0_g1	CC:plastid chromosome;CC:chloroplast;MF:nucleic acid binding;	GO:0009508;GO:0009507;GO:0003676;	cellular component;cellular component;molecular function;	down
TRINITY_DN3659_c0_g1	------	------	------	up
TRINITY_DN3684_c1_g1	------	------	------	up
TRINITY_DN36858_c0_g1	CC:thylakoid;CC:chloroplast stroma;CC:chloroplast;MF:ATPase activity;MF:ribulose-1,5-bisphosphate carboxylase/oxygenase activator activity;MF:phosphopantothenoylcysteine decarboxylase activity;MF:ATP binding;	GO:0009579;GO:0009570;GO:0009507;GO:0016887;GO:0046863;GO:0004633;GO:0005524;	cellular component;cellular component;cellular component;molecular function;molecular function;molecular function;molecular function;	up
TRINITY_DN3691_c0_g2	MF:oxidoreductase activity;	GO:0016491;	molecular function;	up
TRINITY_DN3697_c0_g2	------	------	------	up
TRINITY_DN37113_c0_g1	CC:integral component of membrane;	GO:0016021;	cellular component;	down
TRINITY_DN3741_c0_g1	BP:carbohydrate metabolic process;BP:glucosylceramide catabolic process;CC:membrane;MF:glucosylceramidase activity;MF:beta-glucosidase activity;MF:hydrolase activity, hydrolyzing O-glycosyl compounds;	GO:0005975;GO:0006680;GO:0016020;GO:0004348;GO:0008422;GO:0004553;	biological process;biological process;cellular component;molecular function;molecular function;molecular function;	up
TRINITY_DN37573_c0_g1	------	------	------	down
TRINITY_DN37588_c0_g1	------	------	------	down
TRINITY_DN37620_c0_g1	BP:protein phosphorylation;BP:intracellular signal transduction;CC:cytoplasm;CC:nucleus;MF:protein serine/threonine kinase activity;MF:ATP binding;	GO:0006468;GO:0035556;GO:0005737;GO:0005634;GO:0004674;GO:0005524;	biological process;biological process;cellular component;cellular component;molecular function;molecular function;	down
TRINITY_DN3768_c0_g1	BP:signal transduction;BP:old GO;MF:ATP binding;MF:old GO;	GO:0007165;GO:0106311;GO:0005524;GO:0106310;	biological process;deleted;molecular function;deleted;	up
TRINITY_DN38053_c0_g1	CC:integral component of membrane;CC:membrane;CC:plasma membrane;	GO:0016021;GO:0016020;GO:0005886;	cellular component;cellular component;cellular component;	up
TRINITY_DN3810_c0_g1	BP:microtubule cytoskeleton organization;BP:actin crosslink formation;CC:actin filament;CC:microtubule;CC:integral component of membrane;MF:cytoskeletal adaptor activity;MF:microtubule binding;MF:actin filament binding;	GO:0000226;GO:0051764;GO:0005884;GO:0005874;GO:0016021;GO:0008093;GO:0008017;GO:0051015;	biological process;biological process;cellular component;cellular component;cellular component;molecular function;molecular function;molecular function;	up
TRINITY_DN38125_c0_g1	------	------	------	up
TRINITY_DN38202_c0_g3	CC:integral component of membrane;	GO:0016021;	cellular component;	down
TRINITY_DN3833_c0_g1	BP:translation;BP:ribosomal large subunit assembly;CC:ribosome;CC:cytosolic large ribosomal subunit;MF:structural constituent of ribosome;	GO:0006412;GO:0000027;GO:0005840;GO:0022625;GO:0003735;	biological process;biological process;cellular component;cellular component;molecular function;	up
TRINITY_DN3840_c0_g4	BP:photoperiodism, flowering;BP:heme oxidation;BP:inflorescence development;BP:methylation;CC:integral component of membrane;CC:plastid;MF:heme oxygenas;MF:methyltransferase activity;	GO:0048573;GO:0006788;GO:0010229;GO:0032259;GO:0016021;GO:0009536;GO:0004392;GO:0008168;	biological process;biological process;biological process;biological process;cellular component;cellular component;molecular function;molecular function;	up
TRINITY_DN3851_c0_g1	CC:integral component of membrane;	GO:0016021;	cellular component;	down
TRINITY_DN38698_c0_g1	BP:cellular response to water deprivation;CC:chloroplast thylakoid membrane;CC:integral component of membrane;CC:plant-type vacuole membrane;MF:symporter activity;	GO:0042631;GO:0009535;GO:0016021;GO:0009705;GO:0015293;	biological process;cellular component;cellular component;cellular component;molecular function;	down
TRINITY_DN38747_c0_g1	------	------	------	up
TRINITY_DN38800_c0_g2	BP:regulation of photomorphogenesis;BP:response to far red light;BP:positive regulation of transcription from RNA polymerase II promoter;BP:red or far-red light signaling pathway;BP:response to red light;CC:nucleus;MF:DNA binding;MF:RNA polymerase II transcription factor activity, sequence-specific DNA binding;	GO:0010099;GO:0010218;GO:0045944;GO:0010017;GO:0010114;GO:0005634;GO:0003677;GO:0000981;	biological process;biological process;biological process;biological process;biological process;cellular component;molecular function;molecular function;	up
TRINITY_DN3883_c0_g1	CC:integral component of membrane;CC:endoplasmic reticulum membrane;	GO:0016021;GO:0005789;	cellular component;cellular component;	up
TRINITY_DN3884_c0_g1	BP:regulation of transcription, DNA-templated;CC:nucleus;MF:transcription factor activity, sequence-specific DNA binding;MF:DNA binding;	GO:0006355;GO:0005634;GO:0003700;GO:0003677;	biological process;cellular component;molecular function;molecular function;	up
TRINITY_DN3887_c1_g1	------	------	------	up
TRINITY_DN3889_c0_g1	BP:threonine catabolic process;BP:glycine biosynthetic process;BP:cellular amino acid metabolic process;CC:cytosol;MF:lyase activity;MF:L-allo-threonine aldolase activity;	GO:0006567;GO:0006545;GO:0006520;GO:0005829;GO:0016829;GO:0008732;	biological process;biological process;biological process;cellular component;molecular function;molecular function;	up
TRINITY_DN38915_c0_g1	------	------	------	down
TRINITY_DN390_c0_g1	BP:pyruvate metabolic process;BP:malate metabolic process;CC:chloroplast;MF:malate dehydrogenas;MF:NAD binding;MF:malate dehydrogenas;MF:malic enzyme activity;MF:metal ion binding;	GO:0006090;GO:0006108;GO:0009507;GO:0004473;GO:0051287;GO:0004471;GO:0004470;GO:0046872;	biological process;biological process;cellular component;molecular function;molecular function;molecular function;molecular function;molecular function;	up
TRINITY_DN39332_c0_g1	CC:integral component of membrane;MF:zinc ion binding;	GO:0016021;GO:0008270;	cellular component;molecular function;	down
TRINITY_DN3945_c0_g1	------	------	------	down
TRINITY_DN3945_c0_g3	------	------	------	down
TRINITY_DN39481_c0_g1	MF:helicase activity;MF:DNA binding;	GO:0004386;GO:0003677;	molecular function;molecular function;	up
TRINITY_DN3954_c0_g1	BP:carbohydrate metabolic process;CC:apoplast;CC:vacuole;MF:carbohydrate binding;MF:maltose alpha-glucosidase activity;MF:hydrolase activity, hydrolyzing O-glycosyl compounds;	GO:0005975;GO:0048046;GO:0005773;GO:0030246;GO:0032450;GO:0004553;	biological process;cellular component;cellular component;molecular function;molecular function;molecular function;	up
TRINITY_DN3955_c0_g1	CC:cytosolic ribosome;	GO:0022626;	cellular component;	down
TRINITY_DN3967_c0_g2	BP:chloroplast organization;CC:chloroplast outer membrane;	GO:0009658;GO:0009707;	biological process;cellular component;	up
TRINITY_DN39795_c1_g1	BP:protein autoubiquitination;BP:defense response to bacterium;MF:transferase activity;MF:ubiquitin-protein transferase activity;	GO:0051865;GO:0042742;GO:0016740;GO:0004842;	biological process;biological process;molecular function;molecular function;	down
TRINITY_DN39895_c1_g2	------	------	------	down
TRINITY_DN4006_c0_g1	BP:nonphotochemical quenching;BP:response to high light intensity;BP:photosynthesis;CC:chloroplast thylakoid membrane;CC:plastid;CC:photosystem II;CC:integral component of membrane;	GO:0010196;GO:0009644;GO:0015979;GO:0009535;GO:0009536;GO:0009523;GO:0016021;	biological process;biological process;biological process;cellular component;cellular component;cellular component;cellular component;	up
TRINITY_DN400_c0_g1	BP:cysteine biosynthetic process from serine;CC:cytoplasm;CC:cytosol;MF:serine O-acetyltransferase activity;	GO:0006535;GO:0005737;GO:0005829;GO:0009001;	biological process;cellular component;cellular component;molecular function;	up
TRINITY_DN4024_c0_g2	------	------	------	up
TRINITY_DN40572_c1_g1	BP:translation;MF:translation elongation factor activity;MF:GTPase activity;MF:GTP binding;	GO:0006412;GO:0003746;GO:0003924;GO:0005525;	biological process;molecular function;molecular function;molecular function;	up
TRINITY_DN4069_c0_g1	------	------	------	up
TRINITY_DN40707_c0_g1	CC:chloroplast membrane;CC:Golgi apparatus;CC:integral component of membrane;MF:antiporter activity;MF:triose-phosphate transmembrane transporter activity;MF:phosphoglycerate transmembrane transporter activity;MF:transmembrane transporter activity;	GO:0031969;GO:0005794;GO:0016021;GO:0015297;GO:0071917;GO:0015120;GO:0022857;	cellular component;cellular component;cellular component;molecular function;molecular function;molecular function;molecular function;	up
TRINITY_DN40707_c0_g2	BP:carbohydrate transport;CC:chloroplast membrane;CC:Golgi apparatus;CC:integral component of membrane;CC:membrane;MF:antiporter activity;MF:triose-phosphate transmembrane transporter activity;MF:phosphoglycerate transmembrane transporter activity;MF:transmembrane transporter activity;	GO:0008643;GO:0031969;GO:0005794;GO:0016021;GO:0016020;GO:0015297;GO:0071917;GO:0015120;GO:0022857;	biological process;cellular component;cellular component;cellular component;cellular component;molecular function;molecular function;molecular function;molecular function;	up
TRINITY_DN4070_c0_g2	BP:photosynthesis;BP:glycolytic process;CC:cytoplasm;CC:chloroplast stroma;MF:potassium ion binding;MF:kinase activity;MF:magnesium ion binding;MF:pyruvate kinase activity;MF:ATP binding;	GO:0015979;GO:0006096;GO:0005737;GO:0009570;GO:0030955;GO:0016301;GO:0000287;GO:0004743;GO:0005524;	biological process;biological process;cellular component;cellular component;molecular function;molecular function;molecular function;molecular function;molecular function;	up
TRINITY_DN4104_c0_g1	BP:cysteine biosynthetic process from serine;CC:cytoplasm;CC:cytosol;MF:serine O-acetyltransferase activity;	GO:0006535;GO:0005737;GO:0005829;GO:0009001;	biological process;cellular component;cellular component;molecular function;	up
TRINITY_DN4119_c0_g1	CC:integral component of membrane;MF:transmembrane transporter activity;	GO:0016021;GO:0022857;	cellular component;molecular function;	up
TRINITY_DN4132_c0_g1	------	------	------	up
TRINITY_DN41473_c0_g1	------	------	------	down
TRINITY_DN4165_c0_g2	BP:lipid metabolic process;CC:integral component of membrane;MF:oxidoreductase activity, acting on paired donors, with oxidation of a pair of donors resulting in the reduction of molecular oxygen to two molecules of water;	GO:0006629;GO:0016021;GO:0016717;	biological process;cellular component;molecular function;	up
TRINITY_DN4170_c0_g1	------	------	------	down
TRINITY_DN41882_c0_g2	BP:DNA integration;MF:nucleic acid binding;	GO:0015074;GO:0003676;	biological process;molecular function;	down
TRINITY_DN42020_c0_g1	------	------	------	up
TRINITY_DN4202_c0_g1	BP:positive regulation of mRNA splicing, via spliceosome;BP:response to high light intensity;CC:spliceosomal complex;MF:RNA binding;	GO:0048026;GO:0009644;GO:0005681;GO:0003723;	biological process;biological process;cellular component;molecular function;	up
TRINITY_DN4207_c0_g2	CC:nucleus;MF:transcription factor activity, sequence-specific DNA binding;MF:DNA binding;	GO:0005634;GO:0003700;GO:0003677;	cellular component;molecular function;molecular function;	down
TRINITY_DN4226_c0_g1	------	------	------	up
TRINITY_DN42410_c0_g1	CC:integral component of membrane;	GO:0016021;	cellular component;	up
TRINITY_DN4243_c0_g1	CC:nucleus;MF:zinc ion binding;	GO:0005634;GO:0008270;	cellular component;molecular function;	down
TRINITY_DN424_c0_g2	------	------	------	up
TRINITY_DN4256_c0_g2	BP:sporopollenin biosynthetic process;MF:catalytic activity;MF:oxidoreductase activity, acting on the CH-OH group of donors, NAD or NADP as acceptor;	GO:0080110;GO:0003824;GO:0016616;	biological process;molecular function;molecular function;	down
TRINITY_DN4287_c0_g1	CC:chloroplast envelope;CC:integral component of membrane;MF:ATPase activity, coupled to transmembrane movement of substances;MF:ATP binding;	GO:0009941;GO:0016021;GO:0042626;GO:0005524;	cellular component;cellular component;molecular function;molecular function;	up
TRINITY_DN42941_c0_g1	MF:pyridoxal phosphate binding;	GO:0030170;	molecular function;	up
TRINITY_DN43015_c0_g2	BP:chlorophyll biosynthetic process;BP:isopentenyl diphosphate biosynthetic process;BP:isoprenoid biosynthetic process;BP:dimethylallyl diphosphate biosynthetic process;CC:cytoplasm;MF:hydrolase activity;MF:isopentenyl-diphosphate delta-isomerase activity;	GO:0015995;GO:0009240;GO:0008299;GO:0050992;GO:0005737;GO:0016787;GO:0004452;	biological process;biological process;biological process;biological process;cellular component;molecular function;molecular function;	up
TRINITY_DN43226_c0_g1	------	------	------	up
TRINITY_DN4328_c0_g1	------	------	------	down
TRINITY_DN4328_c0_g2	------	------	------	down
TRINITY_DN43625_c0_g1	BP:positive regulation of cytoplasmic translation;CC:cytoplasm;MF:nucleic acid binding;MF:single-stranded RNA binding;MF:zinc ion binding;MF:translation regulator activity;MF:mRNA binding;	GO:2000767;GO:0005737;GO:0003676;GO:0003727;GO:0008270;GO:0045182;GO:0003729;	biological process;cellular component;molecular function;molecular function;molecular function;molecular function;molecular function;	up
TRINITY_DN43757_c0_g1	CC:nucleus;MF:RNA binding;MF:mRNA binding;	GO:0005634;GO:0003723;GO:0003729;	cellular component;molecular function;molecular function;	down
TRINITY_DN4381_c0_g1	CC:plasma membrane;	GO:0005886;	cellular component;	up
TRINITY_DN4385_c0_g1	BP:phosphatidylcholine biosynthetic process;BP:methylation;MF:methyltransferase activity;MF:phosphoethanolamine N-methyltransferase activity;	GO:0006656;GO:0032259;GO:0008168;GO:0000234;	biological process;biological process;molecular function;molecular function;	up
TRINITY_DN4388_c0_g1	CC:integral component of membrane;	GO:0016021;	cellular component;	up
TRINITY_DN4410_c0_g1	BP:systemic acquired resistance, salicylic acid mediated signaling pathway;BP:response to bacterium;BP:isopentenyl diphosphate biosynthetic process, methylerythritol 4-phosphate pathway;BP:terpenoid biosynthetic process;CC:chloroplast envelope;CC:chloroplast stroma;CC:chloroplast;MF:4-hydroxy-3-methylbut-2-en-1-yl diphosphate synthase activity;MF:4 iron, 4 sulfur cluster binding;MF:iron ion bindi…	GO:0009862;GO:0009617;GO:0019288;GO:0016114;GO:0009941;GO:0009570;GO:0009507;GO:0046429;GO:0051539;GO:0005506;	biological process;biological process;biological process;biological process;cellular component;cellular component;cellular component;molecular function;molecular function;molecular function;	up
TRINITY_DN4412_c0_g1	CC:integral component of membrane;CC:plastid;	GO:0016021;GO:0009536;	cellular component;cellular component;	up
TRINITY_DN4430_c0_g2	CC:integral component of membrane;	GO:0016021;	cellular component;	down
TRINITY_DN4438_c0_g1	CC:integral component of membrane;CC:membrane;	GO:0016021;GO:0016020;	cellular component;cellular component;	up
TRINITY_DN4444_c1_g1	MF:oxidoreductase activity;	GO:0016491;	molecular function;	up
TRINITY_DN44492_c0_g5	MF:transferase activity, transferring acyl groups other than amino-acyl groups;	GO:0016747;	molecular function;	up
TRINITY_DN4462_c0_g1	CC:chloroplast thylakoid membrane;CC:integral component of membrane;CC:plastid;	GO:0009535;GO:0016021;GO:0009536;	cellular component;cellular component;cellular component;	up
TRINITY_DN4462_c1_g1	CC:plastid;	GO:0009536;	cellular component;	up
TRINITY_DN4462_c3_g1	CC:chloroplast thylakoid membrane;CC:integral component of membrane;CC:plastid;	GO:0009535;GO:0016021;GO:0009536;	cellular component;cellular component;cellular component;	up
TRINITY_DN4467_c0_g2	CC:anchored component of plasma membrane;MF:electron carrier activity;	GO:0046658;GO:0009055;	cellular component;molecular function;	up
TRINITY_DN4471_c0_g1	BP:pyruvate metabolic process;MF:metal ion binding;MF:kinase activity;MF:ATP binding;MF:pyruvate, phosphate dikinase activity;	GO:0006090;GO:0046872;GO:0016301;GO:0005524;GO:0050242;	biological process;molecular function;molecular function;molecular function;molecular function;	up
TRINITY_DN451_c1_g1	------	------	------	down
TRINITY_DN453_c0_g1	BP:L-methionine biosynthetic process from methylthioadenosine;BP:methionine metabolic process;CC:cytoplasm;CC:nucleus;MF:acireductone dioxygenase [iro;MF:iron ion binding;	GO:0019509;GO:0006555;GO:0005737;GO:0005634;GO:0010309;GO:0005506;	biological process;biological process;cellular component;cellular component;molecular function;molecular function;	up
TRINITY_DN45497_c0_g1	MF:protein serine/threonine kinase activity;MF:old GO;MF:old GO;MF:ATP binding;MF:protein kinase activity;	GO:0004674;GO:0106310;GO:0106311;GO:0005524;GO:0004672;	molecular function;deleted;deleted;molecular function;molecular function;	down
TRINITY_DN45575_c0_g2	CC:plasma membrane;	GO:0005886;	cellular component;	down
TRINITY_DN45593_c0_g1	------	------	------	up
TRINITY_DN4568_c0_g1	CC:cytoplasm;CC:nucleus;MF:ubiquitin-protein transferase activity;	GO:0005737;GO:0005634;GO:0004842;	cellular component;cellular component;molecular function;	up
TRINITY_DN45846_c0_g1	------	------	------	down
TRINITY_DN4587_c0_g1	------	------	------	up
TRINITY_DN45918_c0_g1	BP:cellular response to oxidative stress;CC:cytoplasm;CC:cytosol;MF:L-methionine;MF:peptide-methionin;	GO:0034599;GO:0005737;GO:0005829;GO:0036456;GO:0008113;	biological process;cellular component;cellular component;molecular function;molecular function;	up
TRINITY_DN4621_c0_g1	CC:nucleus;MF:DNA binding;	GO:0005634;GO:0003677;	cellular component;molecular function;	up
TRINITY_DN4623_c0_g1	BP:methylation;MF:S-adenosylmethionine-dependent methyltransferase activity;	GO:0032259;GO:0008757;	biological process;molecular function;	down
TRINITY_DN4678_c0_g1	CC:integral component of membrane;CC:Golgi membrane;CC:endoplasmic reticulum membrane;MF:prenylcysteine methylesterase activity;MF:hydrolase activity;	GO:0016021;GO:0000139;GO:0005789;GO:0010296;GO:0016787;	cellular component;cellular component;cellular component;molecular function;molecular function;	up
TRINITY_DN46957_c0_g1	BP:regulation of transcription, DNA-templated;BP:photomorphogenesis;CC:nucleus;MF:zinc ion binding;	GO:0006355;GO:0009640;GO:0005634;GO:0008270;	biological process;biological process;cellular component;molecular function;	up
TRINITY_DN4708_c0_g1	CC:integral component of membrane;	GO:0016021;	cellular component;	up
TRINITY_DN47090_c0_g1	------	------	------	down
TRINITY_DN4710_c0_g2	BP:L-arabinose metabolic process;CC:integral component of membrane;MF:alpha-L-arabinofuranosidase activity;	GO:0046373;GO:0016021;GO:0046556;	biological process;cellular component;molecular function;	down
TRINITY_DN4722_c0_g1	MF:metal ion binding;	GO:0046872;	molecular function;	up
TRINITY_DN4734_c0_g1	BP:actin filament organization;BP:barbed-end actin filament capping;BP:actin cytoskeleton organization;BP:response to heat;CC:cytoplasm;CC:F-actin capping protein complex;MF:actin binding;	GO:0007015;GO:0051016;GO:0030036;GO:0009408;GO:0005737;GO:0008290;GO:0003779;	biological process;biological process;biological process;biological process;cellular component;cellular component;molecular function;	up
TRINITY_DN4742_c0_g1	CC:nucleus;MF:transcription factor activity, sequence-specific DNA binding;MF:DNA binding;	GO:0005634;GO:0003700;GO:0003677;	cellular component;molecular function;molecular function;	down
TRINITY_DN4747_c0_g1	CC:nucleus;MF:DNA binding;	GO:0005634;GO:0003677;	cellular component;molecular function;	up
TRINITY_DN47804_c0_g1	BP:regulation of transcription, DNA-templated;CC:nucleus;MF:zinc ion binding;	GO:0006355;GO:0005634;GO:0008270;	biological process;cellular component;molecular function;	down
TRINITY_DN47896_c0_g1	------	------	------	up
TRINITY_DN48025_c0_g1	------	------	------	up
TRINITY_DN48026_c0_g1	------	------	------	down
TRINITY_DN4816_c0_g1	MF:zinc ion binding;	GO:0008270;	molecular function;	up
TRINITY_DN48387_c0_g1	BP:regulation of pH;CC:chloroplast envelope;CC:integral component of membrane;CC:endomembrane system;MF:solut;	GO:0006885;GO:0009941;GO:0016021;GO:0012505;GO:0015299;	biological process;cellular component;cellular component;cellular component;molecular function;	up
TRINITY_DN48400_c0_g2	BP:lipid transport;CC:membrane;MF:lipid binding;	GO:0006869;GO:0016020;GO:0008289;	biological process;cellular component;molecular function;	up
TRINITY_DN4841_c0_g1	MF:CDP-glycerol diphosphatase activity;MF:hydrolase activity;MF:ADP-ribose diphosphatase activity;MF:2',3'-cyclic-nucleotide 2'-phosphodiesterase activity;MF:manganese ion binding;	GO:0047734;GO:0016787;GO:0047631;GO:0008663;GO:0030145;	molecular function;molecular function;molecular function;molecular function;molecular function;	up
TRINITY_DN4844_c0_g2	BP:regulation of root development;BP:response to oxidative stress;BP:response to cadmium ion;BP:regulation of shoot system development;CC:cytosol;CC:mitochondrion;CC:plasma membrane;CC:chloroplast;MF:peroxidase activity;MF:glutathione peroxidase activity;	GO:2000280;GO:0006979;GO:0046686;GO:0048831;GO:0005829;GO:0005739;GO:0005886;GO:0009507;GO:0004601;GO:0004602;	biological process;biological process;biological process;biological process;cellular component;cellular component;cellular component;cellular component;molecular function;molecular function;	up
TRINITY_DN4859_c0_g1	BP:chaperone mediated protein folding requiring cofactor;BP:protein folding;CC:cytosol;MF:chaperone binding;MF:unfolded protein binding;	GO:0051085;GO:0006457;GO:0005829;GO:0051087;GO:0051082;	biological process;biological process;cellular component;molecular function;molecular function;	up
TRINITY_DN4859_c1_g1	BP:protein folding;MF:unfolded protein binding;	GO:0006457;GO:0051082;	biological process;molecular function;	up
TRINITY_DN485_c0_g1	MF:oxidoreductase activity;	GO:0016491;	molecular function;	up
TRINITY_DN48749_c0_g1	BP:defense response;MF:ATP binding;MF:ADP binding;	GO:0006952;GO:0005524;GO:0043531;	biological process;molecular function;molecular function;	down
TRINITY_DN488_c5_g1	MF:UDP-glycosyltransferase activity;	GO:0008194;	molecular function;	up
TRINITY_DN4914_c0_g1	BP:response to oxidative stress;BP:protein repair;CC:cytoplasm;CC:chloroplast stroma;MF:peptide-methionin;MF:metal ion binding;	GO:0006979;GO:0030091;GO:0005737;GO:0009570;GO:0033743;GO:0046872;	biological process;biological process;cellular component;cellular component;molecular function;molecular function;	up
TRINITY_DN4936_c0_g1	BP:response to cold;CC:thylakoid;CC:chloroplast envelope;CC:chloroplast stroma;CC:stromule;CC:apoplast;MF:oxidoreductase activity, acting on the CH-CH group of donors, NAD or NADP as acceptor;MF:zinc ion binding;MF:enone reductase activity;MF:2-alkenal reductas;	GO:0009409;GO:0009579;GO:0009941;GO:0009570;GO:0010319;GO:0048046;GO:0016628;GO:0008270;GO:0035671;GO:0035798;	biological process;cellular component;cellular component;cellular component;cellular component;cellular component;molecular function;molecular function;molecular function;molecular function;	up
TRINITY_DN4953_c0_g2	MF:ATPase activity, coupled to transmembrane movement of substances;MF:ATP binding;	GO:0042626;GO:0005524;	molecular function;molecular function;	up
TRINITY_DN4972_c0_g1	BP:galactose metabolic process;CC:cytosol;MF:L-arabinokinase activity;MF:kinase activity;MF:ATP binding;	GO:0006012;GO:0005829;GO:0009702;GO:0016301;GO:0005524;	biological process;cellular component;molecular function;molecular function;molecular function;	down
TRINITY_DN4986_c2_g1	CC:integral component of membrane;	GO:0016021;	cellular component;	down
TRINITY_DN4_c0_g1	MF:RNA binding;	GO:0003723;	molecular function;	down
TRINITY_DN5016_c0_g1	BP:photosynthesis;CC:chloroplast thylakoid membrane;CC:extrinsic component of membrane;CC:photosystem II oxygen evolving complex;MF:calcium ion binding;	GO:0015979;GO:0009535;GO:0019898;GO:0009654;GO:0005509;	biological process;cellular component;cellular component;cellular component;molecular function;	down
TRINITY_DN5018_c0_g1	BP:response to reactive oxygen species;BP:response to oxidative stress;BP:hydrogen peroxide catabolic process;BP:cellular response to oxidative stress;CC:peroxisomal membrane;CC:integral component of membrane;CC:chloroplast;MF:heme binding;MF:L-ascorbate peroxidase activity;MF:metal ion binding;MF:peroxidase activity;	GO:0000302;GO:0006979;GO:0042744;GO:0034599;GO:0005778;GO:0016021;GO:0009507;GO:0020037;GO:0016688;GO:0046872;GO:0004601;	biological process;biological process;biological process;biological process;cellular component;cellular component;cellular component;molecular function;molecular function;molecular function;molecular function;	up
TRINITY_DN50468_c0_g1	------	------	------	up
TRINITY_DN5051_c0_g1	CC:integral component of membrane;MF:transmembrane transporter activity;	GO:0016021;GO:0022857;	cellular component;molecular function;	up
TRINITY_DN5051_c0_g2	CC:integral component of membrane;MF:transmembrane transporter activity;	GO:0016021;GO:0022857;	cellular component;molecular function;	up
TRINITY_DN5058_c0_g1	CC:integral component of membrane;CC:integral component of plasma membrane;MF:secondary active sulfate transmembrane transporter activity;MF:anio;	GO:0016021;GO:0005887;GO:0008271;GO:0015301;	cellular component;cellular component;molecular function;molecular function;	up
TRINITY_DN5073_c0_g1	------	------	------	up
TRINITY_DN5098_c0_g1	MF:carbohydrate binding;MF:cysteine-type peptidase activity;	GO:0030246;GO:0008234;	molecular function;molecular function;	up
TRINITY_DN51451_c0_g1	BP:response to abscisic acid;BP:response to hydrogen peroxide;BP:response to bacterium;BP:hydrogen peroxide catabolic process;BP:response to light stimulus;BP:circadian rhythm;BP:response to water deprivation;BP:response to heat;BP:response to oxidative stress;BP:response to salt;CC:cytoplasm;CC:peroxisome;CC:plasma membrane;CC:glyoxysome;MF:metal ion binding;MF:heme binding;MF:catalase activity;	GO:0009737;GO:0042542;GO:0009617;GO:0042744;GO:0009416;GO:0007623;GO:0009414;GO:0009408;GO:0006979;GO:1902074;GO:0005737;GO:0005777;GO:0005886;GO:0009514;GO:0046872;GO:0020037;GO:0004096;	biological process;biological process;biological process;biological process;biological process;biological process;biological process;biological process;biological process;biological process;cellular component;cellular component;cellular component;cellular component;molecular function;molecular function;molecular function;	down
TRINITY_DN51643_c0_g1	MF:zinc ion binding;	GO:0008270;	molecular function;	down
TRINITY_DN5164_c0_g1	BP:protein ubiquitination;MF:metal ion binding;MF:ubiquitin protein ligase activity;	GO:0016567;GO:0046872;GO:0061630;	biological process;molecular function;molecular function;	down
TRINITY_DN5187_c1_g2	BP:lysine biosynthetic process via diaminopimelate;BP:homoserine biosynthetic process;BP:threonine biosynthetic process;CC:chloroplast stroma;MF:ATP binding;MF:aspartate kinase activity;	GO:0009089;GO:0009090;GO:0009088;GO:0009570;GO:0005524;GO:0004072;	biological process;biological process;biological process;cellular component;molecular function;molecular function;	up
TRINITY_DN5203_c0_g1	------	------	------	up
TRINITY_DN5214_c0_g1	BP:transmembrane transport;CC:integral component of membrane;	GO:0055085;GO:0016021;	biological process;cellular component;	up
TRINITY_DN524_c1_g1	MF:serine-type peptidase activity;	GO:0008236;	molecular function;	up
TRINITY_DN5260_c0_g1	MF:antioxidant activity;	GO:0016209;	molecular function;	up
TRINITY_DN52807_c0_g1	CC:chloroplast thylakoid membrane;CC:chloroplast membrane;CC:integral component of membrane;CC:plastid;	GO:0009535;GO:0031969;GO:0016021;GO:0009536;	cellular component;cellular component;cellular component;cellular component;	up
TRINITY_DN5288_c1_g1	BP:microtubule-based movement;BP:regulation of cell wall organization or biogenesis;CC:plasma membrane;CC:microtubule;CC:nucleus;MF:ATP-dependent microtubule motor activity;MF:microtubule binding;MF:ATP binding;	GO:0007018;GO:1903338;GO:0005886;GO:0005874;GO:0005634;GO:1990939;GO:0008017;GO:0005524;	biological process;biological process;cellular component;cellular component;cellular component;molecular function;molecular function;molecular function;	up
TRINITY_DN5302_c0_g1	CC:membrane;CC:integral component of membrane;MF:transmembrane transporter activity;MF:antiporter activity;MF:xenobiotic transporter activity;	GO:0016020;GO:0016021;GO:0022857;GO:0015297;GO:0042910;	cellular component;cellular component;molecular function;molecular function;molecular function;	up
TRINITY_DN5302_c1_g1	------	------	------	up
TRINITY_DN5325_c0_g1	BP:internode patterning;BP:negative regulation of red or far-red light signaling pathway;BP:positive regulation of transcription, DNA-templated;CC:nucleus;MF:protein dimerization activity;	GO:0080006;GO:0090229;GO:0045893;GO:0005634;GO:0046983;	biological process;biological process;biological process;cellular component;molecular function;	up
TRINITY_DN5327_c0_g2	BP:oligopeptide transport;BP:response to nitrate;CC:integral component of membrane;MF:transmembrane transporter activity;MF:nitrate transmembrane transporter activity;	GO:0006857;GO:0010167;GO:0016021;GO:0022857;GO:0015112;	biological process;biological process;cellular component;molecular function;molecular function;	up
TRINITY_DN5335_c2_g1	BP:regulation of transcription, DNA-templated;CC:nucleus;MF:zinc ion binding;	GO:0006355;GO:0005634;GO:0008270;	biological process;cellular component;molecular function;	down
TRINITY_DN5335_c2_g2	BP:regulation of transcription, DNA-templated;CC:nucleus;MF:zinc ion binding;	GO:0006355;GO:0005634;GO:0008270;	biological process;cellular component;molecular function;	down
TRINITY_DN53593_c0_g1	CC:integral component of membrane;	GO:0016021;	cellular component;	up
TRINITY_DN535_c0_g1	MF:calcium ion binding;	GO:0005509;	molecular function;	down
TRINITY_DN5434_c0_g1	MF:quercetin 3-O-glucosyltransferase activity;MF:UDP-glycosyltransferase activity;MF:quercetin 7-O-glucosyltransferase activity;	GO:0080043;GO:0008194;GO:0080044;	molecular function;molecular function;molecular function;	up
TRINITY_DN543_c0_g1	BP:positive regulation of transcription initiation from RNA polymerase II promoter;BP:regulation of transcription from RNA polymerase II promoter;BP:cellular response to heat;CC:nucleus;MF:sequence-specific DNA binding;MF:transcription factor activity, sequence-specific DNA binding;MF:RNA polymerase II core promoter proximal region sequence-specific DNA binding;	GO:0060261;GO:0006357;GO:0034605;GO:0005634;GO:0043565;GO:0003700;GO:0000978;	biological process;biological process;biological process;cellular component;molecular function;molecular function;molecular function;	up
TRINITY_DN545_c0_g1	CC:integral component of membrane;MF:protein tyrosine kinase activity;MF:ATP binding;MF:protein kinase activity;	GO:0016021;GO:0004713;GO:0005524;GO:0004672;	cellular component;molecular function;molecular function;molecular function;	up
TRINITY_DN5463_c0_g3	CC:integral component of membrane;MF:oxidoreductase activity;	GO:0016021;GO:0016491;	cellular component;molecular function;	up
TRINITY_DN5476_c0_g1	CC:membrane;CC:integral component of membrane;MF:antiporter activity;MF:transmembrane transporter activity;MF:xenobiotic transporter activity;	GO:0016020;GO:0016021;GO:0015297;GO:0022857;GO:0042910;	cellular component;cellular component;molecular function;molecular function;molecular function;	up
TRINITY_DN5488_c0_g1	BP:trehalose biosynthetic process;CC:cytosol;MF:transferase activity, transferring glycosyl groups;MF:trehalose-phosphatase activity;	GO:0005992;GO:0005829;GO:0016757;GO:0004805;	biological process;cellular component;molecular function;molecular function;	down
TRINITY_DN5497_c0_g1	MF:oxidoreductase activity;	GO:0016491;	molecular function;	up
TRINITY_DN55067_c0_g1	CC:integral component of membrane;MF:kinase activity;MF:old GO;MF:protein serine/threonine kinase activity;MF:protein tyrosine kinase activity;MF:ATP binding;MF:old GO;	GO:0016021;GO:0016301;GO:0106311;GO:0004674;GO:0004713;GO:0005524;GO:0106310;	cellular component;molecular function;deleted;molecular function;molecular function;molecular function;deleted;	down
TRINITY_DN5508_c0_g1	------	------	------	up
TRINITY_DN5508_c0_g2	------	------	------	up
TRINITY_DN5532_c1_g1	------	------	------	down
TRINITY_DN55338_c0_g1	BP:L-arabinose metabolic process;MF:hydrolase activity;MF:alpha-L-arabinofuranosidase activity;	GO:0046373;GO:0016787;GO:0046556;	biological process;molecular function;molecular function;	down
TRINITY_DN554_c0_g1	BP:response to auxin;	GO:0009733;	biological process;	up
TRINITY_DN555_c0_g1	BP:carbohydrate transport;CC:integral component of membrane;MF:symporter activity;	GO:0008643;GO:0016021;GO:0015293;	biological process;cellular component;molecular function;	up
TRINITY_DN5567_c0_g1	BP:fructose 6-phosphate metabolic process;CC:cytoplasm;MF:6-phosphofructokinase activity;MF:metal ion binding;MF:ATP binding;	GO:0006002;GO:0005737;GO:0003872;GO:0046872;GO:0005524;	biological process;cellular component;molecular function;molecular function;molecular function;	up
TRINITY_DN5603_c0_g1	------	------	------	up
TRINITY_DN5618_c0_g1	BP:DNA demethylation;BP:base-excision repair;CC:nucleus;MF:4 iron, 4 sulfur cluster binding;MF:cytosine C-5 DNA demethylase activity;MF:catalytic activity;MF:DNA binding;MF:metal ion binding;MF:lyase activity;	GO:0080111;GO:0006284;GO:0005634;GO:0051539;GO:0051747;GO:0003824;GO:0003677;GO:0046872;GO:0016829;	biological process;biological process;cellular component;molecular function;molecular function;molecular function;molecular function;molecular function;molecular function;	down
TRINITY_DN5619_c1_g1	MF:ATPase activity;MF:ATP binding;	GO:0016887;GO:0005524;	molecular function;molecular function;	up
TRINITY_DN56262_c2_g1	CC:mitochondrion;	GO:0005739;	cellular component;	down
TRINITY_DN56298_c0_g1	------	------	------	up
TRINITY_DN5635_c0_g2	CC:integral component of membrane;	GO:0016021;	cellular component;	up
TRINITY_DN56392_c0_g2	BP:anthocyanin-containing compound biosynthetic process;MF:UDP-glycosyltransferase activity;MF:anthocyanidin 3-O-glucosyltransferase activity;	GO:0009718;GO:0008194;GO:0047213;	biological process;molecular function;molecular function;	up
TRINITY_DN5660_c0_g1	BP:regulation of transcription, DNA-templated;CC:nucleus;MF:transcription factor activity, sequence-specific DNA binding;MF:sequence-specific DNA binding;MF:protein dimerization activity;	GO:0006355;GO:0005634;GO:0003700;GO:0043565;GO:0046983;	biological process;cellular component;molecular function;molecular function;molecular function;	up
TRINITY_DN5667_c0_g1	BP:dCTP catabolic process;BP:DNA protection;CC:cytosol;MF:magnesium ion binding;MF:dCTP diphosphatase activity;	GO:0006253;GO:0042262;GO:0005829;GO:0000287;GO:0047840;	biological process;biological process;cellular component;molecular function;molecular function;	down
TRINITY_DN56911_c0_g1	BP:xylan catabolic process;BP:arabinan catabolic process;BP:carbohydrate metabolic process;CC:plant-type cell wall;CC:extracellular region;MF:alpha-L-arabinofuranosidase activity;MF:hydrolase activity, hydrolyzing O-glycosyl compounds;MF:xylan 1,4-beta-xylosidase activity;	GO:0045493;GO:0031222;GO:0005975;GO:0009505;GO:0005576;GO:0046556;GO:0004553;GO:0009044;	biological process;biological process;biological process;cellular component;cellular component;molecular function;molecular function;molecular function;	down
TRINITY_DN572_c0_g1	CC:endoplasmic reticulum;CC:integral component of membrane;CC:membrane;CC:endomembrane system;CC:plasma membrane;MF:steroid binding;	GO:0005783;GO:0016021;GO:0016020;GO:0012505;GO:0005886;GO:0005496;	cellular component;cellular component;cellular component;cellular component;cellular component;molecular function;	down
TRINITY_DN5733_c0_g1	MF:calcium ion binding;	GO:0005509;	molecular function;	up
TRINITY_DN5778_c0_g1	BP:glycogen biosynthetic process;BP:starch biosynthetic process;CC:amyloplast;CC:chloroplast;MF:glucose-1-phosphate adenylyltransferase activity;MF:ATP binding;	GO:0005978;GO:0019252;GO:0009501;GO:0009507;GO:0008878;GO:0005524;	biological process;biological process;cellular component;cellular component;molecular function;molecular function;	up
TRINITY_DN5815_c0_g1	BP:fatty acid beta-oxidation;CC:nucleolus;CC:cell wall;CC:peroxisome;CC:plasmodesma;MF:dodecenoyl-CoA delta-isomerase activity;MF:3-hydroxybutyryl-CoA epimerase activity;MF:enoyl-CoA hydratase activity;MF:long-chain-enoyl-CoA hydratase activity;MF:NAD+ binding;MF:3-hydroxyacyl-CoA dehydrogenase activity;	GO:0006635;GO:0005730;GO:0005618;GO:0005777;GO:0009506;GO:0004165;GO:0008692;GO:0004300;GO:0016508;GO:0070403;GO:0003857;	biological process;cellular component;cellular component;cellular component;cellular component;molecular function;molecular function;molecular function;molecular function;molecular function;molecular function;	down
TRINITY_DN5821_c0_g1	BP:transmembrane transport;CC:integral component of membrane;CC:membrane;CC:vacuolar membrane;	GO:0055085;GO:0016021;GO:0016020;GO:0005774;	biological process;cellular component;cellular component;cellular component;	up
TRINITY_DN5847_c0_g2	BP:RNA modification;CC:intracellular membrane-bounded organelle;MF:RNA binding;	GO:0009451;GO:0043231;GO:0003723;	biological process;cellular component;molecular function;	up
TRINITY_DN587_c0_g1	MF:RNA binding;	GO:0003723;	molecular function;	down
TRINITY_DN5883_c0_g2	CC:integral component of membrane;	GO:0016021;	cellular component;	down
TRINITY_DN58920_c0_g1	CC:chloroplast;	GO:0009507;	cellular component;	up
TRINITY_DN5894_c0_g1	BP:response to nitrate;BP:nitrate assimilation;CC:apoplast;CC:chloroplast stroma;CC:mitochondrion;CC:chloroplast;MF:4 iron, 4 sulfur cluster binding;MF:ferredoxin-nitrite reductase activity;MF:heme binding;MF:metal ion binding;MF:oxidoreductase activity;	GO:0010167;GO:0042128;GO:0048046;GO:0009570;GO:0005739;GO:0009507;GO:0051539;GO:0048307;GO:0020037;GO:0046872;GO:0016491;	biological process;biological process;cellular component;cellular component;cellular component;cellular component;molecular function;molecular function;molecular function;molecular function;molecular function;	up
TRINITY_DN5897_c0_g1	CC:nucleus;MF:transcription factor activity, sequence-specific DNA binding;MF:DNA binding;	GO:0005634;GO:0003700;GO:0003677;	cellular component;molecular function;molecular function;	up
TRINITY_DN5907_c0_g1	------	------	------	down
TRINITY_DN5939_c0_g1	BP:glucose metabolic process;BP:carbohydrate metabolic process;CC:cytosol;MF:magnesium ion binding;MF:phosphoglucomutase activity;	GO:0006006;GO:0005975;GO:0005829;GO:0000287;GO:0004614;	biological process;biological process;cellular component;molecular function;molecular function;	up
TRINITY_DN5944_c0_g2	------	------	------	down
TRINITY_DN594_c0_g1	MF:zinc ion binding;	GO:0008270;	molecular function;	down
TRINITY_DN5988_c0_g2	CC:integral component of membrane;CC:plasma membrane;MF:water channel activity;MF:channel activity;	GO:0016021;GO:0005886;GO:0015250;GO:0015267;	cellular component;cellular component;molecular function;molecular function;	up
TRINITY_DN600_c0_g1	BP:regulation of transcription, DNA-templated;BP:circadian rhythm;	GO:0006355;GO:0007623;	biological process;biological process;	up
TRINITY_DN600_c0_g2	------	------	------	up
TRINITY_DN6013_c0_g1	CC:integral component of membrane;	GO:0016021;	cellular component;	up
TRINITY_DN60729_c0_g1	------	------	------	up
TRINITY_DN6073_c0_g1	BP:longitudinal axis specification;BP:auxin transport;BP:chloroplast organization;BP:response to light stimulus;CC:chloroplast;MF:5'-3' exonuclease activity;MF:endonuclease activity;MF:RNA binding;MF:exonuclease activity;MF:mRNA binding;	GO:0009942;GO:0060918;GO:0009658;GO:0009416;GO:0009507;GO:0008409;GO:0004519;GO:0003723;GO:0004527;GO:0003729;	biological process;biological process;biological process;biological process;cellular component;molecular function;molecular function;molecular function;molecular function;molecular function;	down
TRINITY_DN6093_c0_g1	BP:leaf senescence;BP:cellular response to oxidative stress;CC:chloroplast;	GO:0010150;GO:0034599;GO:0009507;	biological process;biological process;cellular component;	up
TRINITY_DN6096_c0_g1	BP:dimethylallyl diphosphate biosynthetic process;BP:isopentenyl diphosphate biosynthetic process, methylerythritol 4-phosphate pathway;CC:chloroplast stroma;MF:4 iron, 4 sulfur cluster binding;MF:4-hydroxy-3-methylbut-2-en-1-yl diphosphate synthase activity;MF:4-hydroxy-3-methylbut-2-en-1-yl diphosphate reductase activity;MF:metal ion binding;	GO:0050992;GO:0019288;GO:0009570;GO:0051539;GO:0046429;GO:0051745;GO:0046872;	biological process;biological process;cellular component;molecular function;molecular function;molecular function;molecular function;	up
TRINITY_DN61098_c0_g1	BP:cell redox homeostasis;CC:cytoplasm;CC:cytosol;CC:nucleus;CC:mitochondrion;MF:peroxiredoxin activity;MF:peroxidase activity;	GO:0045454;GO:0005737;GO:0005829;GO:0005634;GO:0005739;GO:0051920;GO:0004601;	biological process;cellular component;cellular component;cellular component;cellular component;molecular function;molecular function;	up
TRINITY_DN6114_c0_g1	BP:iron-sulfur cluster assembly;CC:cytoplasm;CC:mitochondrial intermembrane space;MF:4 iron, 4 sulfur cluster binding;MF:2 iron, 2 sulfur cluster binding;MF:methyltransferase activity;MF:metal ion binding;MF:electron carrier activity;	GO:0016226;GO:0005737;GO:0005758;GO:0051539;GO:0051537;GO:0008168;GO:0046872;GO:0009055;	biological process;cellular component;cellular component;molecular function;molecular function;molecular function;molecular function;molecular function;	up
TRINITY_DN6117_c0_g1	BP:amino acid transport;CC:integral component of membrane;CC:plasma membrane;	GO:0006865;GO:0016021;GO:0005886;	biological process;cellular component;cellular component;	up
TRINITY_DN6186_c0_g1	BP:transmembrane transport;CC:integral component of membrane;	GO:0055085;GO:0016021;	biological process;cellular component;	up
TRINITY_DN6187_c0_g1	BP:hyperosmotic salinity response;BP:response to water deprivation;BP:signal transduction;BP:basipetal auxin transport;BP:multicellular organism development;BP:old GO;BP:old GO;MF:ATP binding;	GO:0042538;GO:0009414;GO:0007165;GO:0010540;GO:0007275;GO:0106311;GO:0106310;GO:0005524;	biological process;biological process;biological process;biological process;biological process;deleted;deleted;molecular function;	up
TRINITY_DN6188_c1_g1	BP:cellular oxidant detoxification;BP:response to cadmium ion;CC:peroxisomal matrix;CC:apoplast;CC:plasma membrane;CC:chloroplast;MF:oxidoreductase activity;MF:flavin adenine dinucleotide binding;MF:monodehydroascorbate reductas;MF:mRNA binding;	GO:0098869;GO:0046686;GO:0005782;GO:0048046;GO:0005886;GO:0009507;GO:0016491;GO:0050660;GO:0016656;GO:0003729;	biological process;biological process;cellular component;cellular component;cellular component;cellular component;molecular function;molecular function;molecular function;molecular function;	up
TRINITY_DN62011_c0_g1	BP:red or far-red light signaling pathway;CC:vacuole;CC:Golgi apparatus;CC:plasma membrane;MF:heme binding;	GO:0010017;GO:0005773;GO:0005794;GO:0005886;GO:0020037;	biological process;cellular component;cellular component;cellular component;molecular function;	up
TRINITY_DN6235_c0_g1	MF:metal ion binding;MF:old GO;MF:old GO;	GO:0046872;GO:0106306;GO:0106307;	molecular function;deleted;deleted;	up
TRINITY_DN6239_c0_g1	------	------	------	up
TRINITY_DN623_c0_g2	BP:starch biosynthetic process;CC:amyloplast;CC:chloroplast;MF:alpha-1,4-glucan synthase activity;MF:glycoge;MF:starch synthase activity;	GO:0019252;GO:0009501;GO:0009507;GO:0033201;GO:0004373;GO:0009011;	biological process;cellular component;cellular component;molecular function;molecular function;molecular function;	up
TRINITY_DN6255_c0_g2	BP:mitochondrial electron transport, succinate to ubiquinone;BP:tricarboxylic acid cycle;BP:electron transport chain;CC:mitochondrial respiratory chain complex II, succinate dehydrogenase comple;CC:mitochondrial inner membrane;MF:flavin adenine dinucleotide binding;MF:succinate dehydrogenas;MF:succinate dehydrogenase activity;MF:electron carrier activity;	GO:0006121;GO:0006099;GO:0022900;GO:0005749;GO:0005743;GO:0050660;GO:0008177;GO:0000104;GO:0009055;	biological process;biological process;biological process;cellular component;cellular component;molecular function;molecular function;molecular function;molecular function;	up
TRINITY_DN6275_c0_g2	CC:endosome;CC:Golgi apparatus;MF:GTPase activity;MF:GTP binding;	GO:0005768;GO:0005794;GO:0003924;GO:0005525;	cellular component;cellular component;molecular function;molecular function;	down
TRINITY_DN629_c0_g1	MF:hydrolase activity;	GO:0016787;	molecular function;	up
TRINITY_DN6303_c0_g1	BP:response to osmotic stress;CC:nucleus;MF:calmodulin binding;	GO:0006970;GO:0005634;GO:0005516;	biological process;cellular component;molecular function;	down
TRINITY_DN63513_c0_g1	BP:base-excision repair;MF:DNA-3-methyladenine glycosylase activity;	GO:0006284;GO:0008725;	biological process;molecular function;	up
TRINITY_DN6356_c0_g2	CC:chloroplast;	GO:0009507;	cellular component;	up
TRINITY_DN635_c0_g1	MF:NADP binding;MF:flavin adenine dinucleotide binding;MF:N,N-dimethylaniline monooxygenase activity;	GO:0050661;GO:0050660;GO:0004499;	molecular function;molecular function;molecular function;	down
TRINITY_DN6360_c1_g2	CC:nucleus;MF:zinc ion binding;	GO:0005634;GO:0008270;	cellular component;molecular function;	down
TRINITY_DN6370_c0_g1	BP:regulation of transcription, DNA-templated;CC:nucleus;MF:transcription factor activity, sequence-specific DNA binding;MF:DNA binding;	GO:0006355;GO:0005634;GO:0003700;GO:0003677;	biological process;cellular component;molecular function;molecular function;	up
TRINITY_DN6370_c0_g2	BP:regulation of transcription, DNA-templated;CC:nucleus;MF:transcription factor activity, sequence-specific DNA binding;MF:DNA binding;	GO:0006355;GO:0005634;GO:0003700;GO:0003677;	biological process;cellular component;molecular function;molecular function;	up
TRINITY_DN6373_c0_g2	CC:chloroplast;	GO:0009507;	cellular component;	up
TRINITY_DN6420_c2_g3	MF:hydrolase activity;	GO:0016787;	molecular function;	up
TRINITY_DN64281_c0_g1	MF:aspartic-type endopeptidase activity;	GO:0004190;	molecular function;	up
TRINITY_DN6433_c0_g1	MF:metal ion binding;MF:acid phosphatase activity;	GO:0046872;GO:0003993;	molecular function;molecular function;	up
TRINITY_DN6440_c0_g1	MF:metal ion binding;MF:dioxygenase activity;MF:oxidoreductase activity;	GO:0046872;GO:0051213;GO:0016491;	molecular function;molecular function;molecular function;	up
TRINITY_DN64411_c0_g1	BP:allantoin catabolic process;BP:ureide catabolic process;BP:purine nucleobase catabolic process;CC:endoplasmic reticulum;CC:integral component of membrane;MF:hydrolase activity, acting on carbon-nitroge;MF:allantoate deiminase activity;MF:metalloexopeptidase activity;MF:metal ion binding;	GO:0000256;GO:0010136;GO:0006145;GO:0005783;GO:0016021;GO:0016813;GO:0047652;GO:0008235;GO:0046872;	biological process;biological process;biological process;cellular component;cellular component;molecular function;molecular function;molecular function;molecular function;	up
TRINITY_DN6484_c0_g1	BP:RNA modification;BP:mRNA processing;CC:intracellular membrane-bounded organelle;CC:integral component of membrane;MF:RNA binding;MF:ubiquitin protein ligase activity;	GO:0009451;GO:0006397;GO:0043231;GO:0016021;GO:0003723;GO:0061630;	biological process;biological process;cellular component;cellular component;molecular function;molecular function;	down
TRINITY_DN6501_c1_g1	BP:fructose 1,6-bisphosphate metabolic process;BP:glycolytic process;BP:gluconeogenesis;CC:cytoplasm;CC:cytosol;CC:plastoglobule;MF:fructose-bisphosphate aldolase activity;	GO:0030388;GO:0006096;GO:0006094;GO:0005737;GO:0005829;GO:0010287;GO:0004332;	biological process;biological process;biological process;cellular component;cellular component;cellular component;molecular function;	up
TRINITY_DN65088_c0_g1	CC:integral component of membrane;	GO:0016021;	cellular component;	down
TRINITY_DN65136_c0_g1	------	------	------	down
TRINITY_DN65221_c0_g1	BP:ion transport;CC:chloroplast membrane;CC:integral component of membrane;MF:transmembrane transporter activity;	GO:0006811;GO:0031969;GO:0016021;GO:0022857;	biological process;cellular component;cellular component;molecular function;	up
TRINITY_DN6563_c0_g1	BP:defense response;BP:response to biotic stimulus;CC:integral component of membrane;MF:calmodulin binding;	GO:0006952;GO:0009607;GO:0016021;GO:0005516;	biological process;biological process;cellular component;molecular function;	up
TRINITY_DN6592_c0_g1	BP:carbohydrate metabolic process;BP:glycogen biosynthetic process;BP:starch metabolic process;BP:starch biosynthetic process;CC:cytoplasm;CC:amyloplast;MF:cation binding;MF:1,4-alpha-glucan branching enzyme activity;MF:hydrolase activity, hydrolyzing O-glycosyl compounds;MF:1,4-alpha-glucan branching enzyme activit;	GO:0005975;GO:0005978;GO:0005982;GO:0019252;GO:0005737;GO:0009501;GO:0043169;GO:0003844;GO:0004553;GO:0102752;	biological process;biological process;biological process;biological process;cellular component;cellular component;molecular function;molecular function;molecular function;molecular function;	up
TRINITY_DN6611_c0_g1	------	------	------	up
TRINITY_DN6632_c0_g1	MF:ubiquitin conjugating enzyme activity;	GO:0061631;	molecular function;	down
TRINITY_DN6635_c0_g1	BP:protein import into mitochondrial inner membrane;CC:mitochondrial inner membrane protein insertion complex;CC:integral component of membrane;CC:chloroplast;	GO:0045039;GO:0042721;GO:0016021;GO:0009507;	biological process;cellular component;cellular component;cellular component;	down
TRINITY_DN6639_c0_g1	BP:regulation of transcription, DNA-templated;MF:DNA binding;	GO:0006355;GO:0003677;	biological process;molecular function;	up
TRINITY_DN6663_c0_g1	BP:regulation of transcription from RNA polymerase II promoter;BP:positive regulation of transcription from RNA polymerase II promoter;CC:nucleus;MF:transcription factor activity, sequence-specific DNA binding;MF:RNA polymerase II regulatory region sequence-specific DNA binding;MF:protein dimerization activity;MF:RNA polymerase II core promoter proximal region sequence-specific DNA binding;MF:RNA…	GO:0006357;GO:0045944;GO:0005634;GO:0003700;GO:0000977;GO:0046983;GO:0000978;GO:0000981;	biological process;biological process;cellular component;molecular function;molecular function;molecular function;molecular function;molecular function;	down
TRINITY_DN6695_c0_g1	BP:lysine biosynthetic process via diaminopimelate;BP:homoserine biosynthetic process;BP:threonine biosynthetic process;CC:chloroplast stroma;MF:ATP binding;MF:aspartate kinase activity;	GO:0009089;GO:0009090;GO:0009088;GO:0009570;GO:0005524;GO:0004072;	biological process;biological process;biological process;cellular component;molecular function;molecular function;	up
TRINITY_DN6699_c0_g1	BP:biosynthetic process;BP:carotenoid biosynthetic process;CC:integral component of membrane;CC:plastoglobule;MF:phytoene synthase activity;MF:farnesyl-diphosphate farnesyltransferase activity;MF:geranylgeranyl-diphosphate geranylgeranyltransferase activity;MF:squalene synthase activity;	GO:0009058;GO:0016117;GO:0016021;GO:0010287;GO:0046905;GO:0004310;GO:0016767;GO:0051996;	biological process;biological process;cellular component;cellular component;molecular function;molecular function;molecular function;molecular function;	up
TRINITY_DN6741_c0_g1	BP:cuticle development;BP:shoot system morphogenesis;BP:SCF-dependent proteasomal ubiquitin-dependent protein catabolic process;BP:negative regulation of seed germination;BP:auxin polar transport;BP:regulation of meristem structural organization;BP:response to water deprivation;BP:response to light stimulus;BP:regulation of shoot system morphogenesis;BP:positive regulation of response to water de…	GO:0042335;GO:0010016;GO:0031146;GO:0010187;GO:0009926;GO:0009934;GO:0009414;GO:0009416;GO:1900618;GO:1902584;GO:0005634;GO:0019005;	biological process;biological process;biological process;biological process;biological process;biological process;biological process;biological process;biological process;biological process;cellular component;cellular component;	down
TRINITY_DN6764_c0_g1	CC:integral component of membrane;	GO:0016021;	cellular component;	up
TRINITY_DN6772_c0_g1	BP:protein phosphorylation;BP:regulation of glucose metabolic process;CC:mitochondrion;CC:mitochondrial matrix;MF:protein kinase activity;MF:pyruvate dehydrogenas;MF:ATP binding;	GO:0006468;GO:0010906;GO:0005739;GO:0005759;GO:0004672;GO:0004740;GO:0005524;	biological process;biological process;cellular component;cellular component;molecular function;molecular function;molecular function;	up
TRINITY_DN6781_c0_g1	BP:snRNA processing;BP:polar nucleus fusion;CC:nucleus;	GO:0016180;GO:0010197;GO:0005634;	biological process;biological process;cellular component;	up
TRINITY_DN6787_c1_g1	BP:rRNA processing;BP:snoRNA guided rRNA pseudouridine synthesis;BP:pseudouridine synthesis;CC:box H/ACA snoRNP complex;CC:nucleolus;MF:box H/ACA snoRNA binding;MF:RNA binding;	GO:0006364;GO:0000454;GO:0001522;GO:0031429;GO:0005730;GO:0034513;GO:0003723;	biological process;biological process;biological process;cellular component;cellular component;molecular function;molecular function;	down
TRINITY_DN6834_c0_g2	CC:integral component of membrane;	GO:0016021;	cellular component;	up
TRINITY_DN6835_c0_g1	CC:anchored component of plasma membrane;MF:electron carrier activity;	GO:0046658;GO:0009055;	cellular component;molecular function;	up
TRINITY_DN68784_c0_g1	------	------	------	up
TRINITY_DN6904_c0_g1	MF:folic acid binding;MF:transferase activity;	GO:0005542;GO:0016740;	molecular function;molecular function;	up
TRINITY_DN690_c1_g1	BP:lipid metabolic process;CC:integral component of membrane;	GO:0006629;GO:0016021;	biological process;cellular component;	up
TRINITY_DN6910_c0_g2	BP:DNA integration;MF:endonuclease activity;MF:aspartic-type endopeptidase activity;MF:zinc ion binding;MF:nucleic acid binding;MF:RNA-directed DNA polymerase activity;	GO:0015074;GO:0004519;GO:0004190;GO:0008270;GO:0003676;GO:0003964;	biological process;molecular function;molecular function;molecular function;molecular function;molecular function;	up
TRINITY_DN6947_c0_g1	BP:formaldehyde catabolic process;CC:cytosol;MF:alcohol dehydrogenase activity, zinc-dependent;MF:alcohol dehydrogenas;MF:zinc ion binding;MF:S;MF:oxidoreductase activity;	GO:0046294;GO:0005829;GO:0004024;GO:0004022;GO:0008270;GO:0051903;GO:0016491;	biological process;cellular component;molecular function;molecular function;molecular function;molecular function;molecular function;	up
TRINITY_DN6962_c0_g1	BP:'de novo' UMP biosynthetic process;BP:glutamine metabolic process;BP:nitrogen compound metabolic process;CC:cytoplasm;MF:carbamoyl-phosphate synthas;MF:metal ion binding;MF:ATP binding;	GO:0044205;GO:0006541;GO:0006807;GO:0005737;GO:0004088;GO:0046872;GO:0005524;	biological process;biological process;biological process;cellular component;molecular function;molecular function;molecular function;	down
TRINITY_DN6969_c0_g1	BP:carbohydrate metabolic process;MF:carbohydrate binding;MF:glucose-6-phosphate 1-epimerase activity;	GO:0005975;GO:0030246;GO:0047938;	biological process;molecular function;molecular function;	down
TRINITY_DN7003_c0_g1	BP:glucose metabolic process;BP:glycolytic process;CC:cytosol;MF:NADP binding;MF:NAD binding;MF:oxidoreductase activity, acting on the aldehyde or oxo group of donors, NAD or NADP as acceptor;MF:glyceraldehyde-3-phosphate dehydrogenas;	GO:0006006;GO:0006096;GO:0005829;GO:0050661;GO:0051287;GO:0016620;GO:0004365;	biological process;biological process;cellular component;molecular function;molecular function;molecular function;molecular function;	up
TRINITY_DN7020_c0_g1	BP:acetyl-CoA biosynthetic process from pyruvate;BP:glycolytic process;CC:mitochondrial pyruvate dehydrogenase complex;MF:pyruvate dehydrogenas;MF:oxidoreductase activity, acting on the aldehyde or oxo group of donors, disulfide as acceptor;	GO:0006086;GO:0006096;GO:0005967;GO:0004739;GO:0016624;	biological process;biological process;cellular component;molecular function;molecular function;	up
TRINITY_DN7020_c0_g3	BP:acetyl-CoA biosynthetic process from pyruvate;BP:glycolytic process;CC:mitochondrial pyruvate dehydrogenase complex;MF:pyruvate dehydrogenas;MF:oxidoreductase activity, acting on the aldehyde or oxo group of donors, disulfide as acceptor;	GO:0006086;GO:0006096;GO:0005967;GO:0004739;GO:0016624;	biological process;biological process;cellular component;molecular function;molecular function;	up
TRINITY_DN7034_c0_g1	------	------	------	up
TRINITY_DN7042_c0_g1	CC:integral component of membrane;CC:membrane;CC:endomembrane system;	GO:0016021;GO:0016020;GO:0012505;	cellular component;cellular component;cellular component;	down
TRINITY_DN7063_c0_g1	BP:fatty acid metabolic process;CC:integral component of membrane;	GO:0006631;GO:0016021;	biological process;cellular component;	up
TRINITY_DN707_c0_g1	BP:blue light signaling pathway;	GO:0009785;	biological process;	up
TRINITY_DN707_c0_g2	BP:blue light signaling pathway;	GO:0009785;	biological process;	up
TRINITY_DN7088_c0_g1	BP:sulfate assimilation;BP:hydrogen sulfide biosynthetic process;MF:adenylylsulfate kinase activity;MF:ATP binding;	GO:0000103;GO:0070814;GO:0004020;GO:0005524;	biological process;biological process;molecular function;molecular function;	up
TRINITY_DN70940_c0_g1	CC:integral component of membrane;CC:plasma membrane;MF:ligase activity;	GO:0016021;GO:0005886;GO:0016874;	cellular component;cellular component;molecular function;	up
TRINITY_DN70_c0_g1	BP:photosystem II repair;CC:chloroplast thylakoid lumen;MF:serine-type endopeptidase activity;	GO:0010206;GO:0009543;GO:0004252;	biological process;cellular component;molecular function;	up
TRINITY_DN7106_c0_g1	BP:signal transduction;CC:cytoplasm;MF:ATP binding;MF:protein kinase activity;	GO:0007165;GO:0005737;GO:0005524;GO:0004672;	biological process;cellular component;molecular function;molecular function;	down
TRINITY_DN7164_c0_g1	------	------	------	up
TRINITY_DN71875_c0_g2	------	------	------	down
TRINITY_DN7196_c0_g1	------	------	------	up
TRINITY_DN7208_c0_g1	------	------	------	down
TRINITY_DN72211_c0_g1	BP:galactolipid biosynthetic process;CC:chloroplast outer membrane;MF:UDP-galactosyltransferase activity;MF:digalactosyldiacylglycerol synthase activity;	GO:0019375;GO:0009707;GO:0035250;GO:0046481;	biological process;cellular component;molecular function;molecular function;	up
TRINITY_DN7248_c0_g1	BP:defense response;BP:response to wounding;BP:regulation of jasmonic acid mediated signaling pathway;BP:regulation of defense response;CC:nucleus;CC:cytosol;	GO:0006952;GO:0009611;GO:2000022;GO:0031347;GO:0005634;GO:0005829;	biological process;biological process;biological process;biological process;cellular component;cellular component;	up
TRINITY_DN7282_c0_g1	BP:response to auxin;BP:response to ethylene;BP:response to gibberellin;CC:nucleus;MF:zinc ion binding;MF:DNA binding;	GO:0009733;GO:0009723;GO:0009739;GO:0005634;GO:0008270;GO:0003677;	biological process;biological process;biological process;cellular component;molecular function;molecular function;	up
TRINITY_DN7295_c0_g1	------	------	------	up
TRINITY_DN72_c0_g1	CC:thylakoid;CC:chloroplast thylakoid membrane;CC:integral component of membrane;CC:membrane;	GO:0009579;GO:0009535;GO:0016021;GO:0016020;	cellular component;cellular component;cellular component;cellular component;	up
TRINITY_DN72_c0_g2	CC:thylakoid;CC:chloroplast thylakoid membrane;CC:integral component of membrane;CC:membrane;	GO:0009579;GO:0009535;GO:0016021;GO:0016020;	cellular component;cellular component;cellular component;cellular component;	up
TRINITY_DN730_c0_g3	------	------	------	down
TRINITY_DN73305_c0_g1	BP:polysaccharide catabolic process;MF:beta-amylase activity;MF:amylopectin maltohydrolase activity;	GO:0000272;GO:0016161;GO:0102229;	biological process;molecular function;molecular function;	up
TRINITY_DN7336_c0_g1	------	------	------	up
TRINITY_DN7380_c0_g1	BP:response to karrikin;MF:ATP binding;	GO:0080167;GO:0005524;	biological process;molecular function;	up
TRINITY_DN7397_c0_g2	BP:cellular response to unfolded protein;BP:chaperone mediated protein folding requiring cofactor;BP:protein refolding;CC:cytoplasm;CC:endoplasmic reticulum lumen;MF:heat shock protein binding;MF:protein binding involved in protein folding;MF:unfolded protein binding;MF:misfolded protein binding;MF:ATPase activity;MF:ATP binding;	GO:0034620;GO:0051085;GO:0042026;GO:0005737;GO:0005788;GO:0031072;GO:0044183;GO:0051082;GO:0051787;GO:0016887;GO:0005524;	biological process;biological process;biological process;cellular component;cellular component;molecular function;molecular function;molecular function;molecular function;molecular function;molecular function;	up
TRINITY_DN7417_c0_g1	CC:chloroplast envelope;CC:chloroplast;	GO:0009941;GO:0009507;	cellular component;cellular component;	up
TRINITY_DN7475_c0_g1	------	------	------	up
TRINITY_DN7496_c0_g1	------	------	------	down
TRINITY_DN7507_c1_g2	BP:diterpenoid biosynthetic process;CC:integral component of membrane;MF:terpene synthase activity;MF:magnesium ion binding;	GO:0016102;GO:0016021;GO:0010333;GO:0000287;	biological process;cellular component;molecular function;molecular function;	up
TRINITY_DN7510_c1_g1	BP:leaf senescence;BP:cellular response to oxidative stress;CC:integral component of membrane;CC:chloroplast;	GO:0010150;GO:0034599;GO:0016021;GO:0009507;	biological process;biological process;cellular component;cellular component;	up
TRINITY_DN7518_c0_g1	BP:protein transport;BP:exocytosis;CC:exocyst;	GO:0015031;GO:0006887;GO:0000145;	biological process;biological process;cellular component;	down
TRINITY_DN7561_c0_g1	CC:integral component of membrane;MF:transmembrane transporter activity;	GO:0016021;GO:0022857;	cellular component;molecular function;	up
TRINITY_DN757_c0_g1	CC:integral component of membrane;	GO:0016021;	cellular component;	up
TRINITY_DN7591_c0_g1	BP:potassium ion transport;CC:integral component of membrane;CC:membrane;CC:plasma membrane;MF:potassium ion transmembrane transporter activity;	GO:0006813;GO:0016021;GO:0016020;GO:0005886;GO:0015079;	biological process;cellular component;cellular component;cellular component;molecular function;	up
TRINITY_DN7635_c0_g1	------	------	------	down
TRINITY_DN7664_c1_g1	------	------	------	down
TRINITY_DN767_c0_g1	------	------	------	down
TRINITY_DN7742_c0_g1	CC:cytoplasm;CC:nucleus;	GO:0005737;GO:0005634;	cellular component;cellular component;	up
TRINITY_DN7773_c0_g1	------	------	------	down
TRINITY_DN7777_c0_g1	BP:regulation of defense response to fungus;MF:metal ion binding;	GO:1900150;GO:0046872;	biological process;molecular function;	up
TRINITY_DN7792_c0_g2	BP:transmembrane transport;CC:integral component of membrane;MF:oxoglutarat;	GO:0055085;GO:0016021;GO:0015367;	biological process;cellular component;molecular function;	up
TRINITY_DN7820_c0_g1	BP:fatty acid biosynthetic process;BP:fatty acid metabolic process;CC:plastid;CC:chloroplast stroma;CC:chloroplast;MF:metal ion binding;MF:acyl-[acyl-carrier-protein] desaturase activity;	GO:0006633;GO:0006631;GO:0009536;GO:0009570;GO:0009507;GO:0046872;GO:0045300;	biological process;biological process;cellular component;cellular component;cellular component;molecular function;molecular function;	up
TRINITY_DN7832_c0_g1	BP:lipid transport;MF:lipid binding;	GO:0006869;GO:0008289;	biological process;molecular function;	up
TRINITY_DN7837_c0_g1	BP:lipid metabolic process;MF:phosphoric diester hydrolase activity;	GO:0006629;GO:0008081;	biological process;molecular function;	up
TRINITY_DN78869_c0_g1	BP:chlorophyll catabolic process;CC:chloroplast;MF:red chlorophyll catabolite reductase activity;	GO:0015996;GO:0009507;GO:0051743;	biological process;cellular component;molecular function;	down
TRINITY_DN7887_c0_g2	------	------	------	down
TRINITY_DN788_c0_g3	------	------	------	up
TRINITY_DN7900_c0_g1	------	------	------	down
TRINITY_DN79108_c0_g2	BP:oligopeptide transport;CC:integral component of membrane;MF:transmembrane transporter activity;	GO:0006857;GO:0016021;GO:0022857;	biological process;cellular component;molecular function;	up
TRINITY_DN7923_c0_g1	------	------	------	down
TRINITY_DN796_c0_g1	BP:DNA-templated transcription, initiation;CC:plastid;MF:DNA-directed RNA polymerase activity;MF:sigma factor activity;MF:DNA binding;	GO:0006352;GO:0009536;GO:0003899;GO:0016987;GO:0003677;	biological process;cellular component;molecular function;molecular function;molecular function;	up
TRINITY_DN797_c0_g3	CC:cytoplasm;MF:protein serine/threonine kinase activity;MF:ATP binding;MF:protein kinase activity;	GO:0005737;GO:0004674;GO:0005524;GO:0004672;	cellular component;molecular function;molecular function;molecular function;	up
TRINITY_DN7989_c0_g1	CC:nucleus;MF:DNA binding;	GO:0005634;GO:0003677;	cellular component;molecular function;	up
TRINITY_DN79908_c0_g1	CC:integral component of membrane;	GO:0016021;	cellular component;	up
TRINITY_DN80078_c0_g1	BP:microtubule-based movement;CC:mitochondrion;CC:microtubule;MF:ATP-dependent microtubule motor activity;MF:microtubule binding;MF:ATP binding;	GO:0007018;GO:0005739;GO:0005874;GO:1990939;GO:0008017;GO:0005524;	biological process;cellular component;cellular component;molecular function;molecular function;molecular function;	up
TRINITY_DN8059_c0_g1	CC:integral component of membrane;MF:phosphoglycerate dehydrogenase activity;	GO:0016021;GO:0004617;	cellular component;molecular function;	up
TRINITY_DN805_c0_g1	BP:multicellular organism development;BP:regulation of gene expression;	GO:0007275;GO:0010468;	biological process;biological process;	up
TRINITY_DN8090_c0_g2	BP:photosynthesis;CC:chloroplast thylakoid membrane;CC:chloroplast stroma;CC:photosystem II oxygen evolving complex;	GO:0015979;GO:0009535;GO:0009570;GO:0009654;	biological process;cellular component;cellular component;cellular component;	up
TRINITY_DN8125_c0_g1	BP:response to blue light;BP:nonphotochemical quenching;BP:response to karrikin;BP:response to red light;BP:thylakoid membrane organization;BP:photosynthesis;CC:chloroplast thylakoid membrane;CC:plastid;CC:photosystem II;CC:integral component of membrane;MF:protein domain specific binding;MF:mRNA binding;	GO:0009637;GO:0010196;GO:0080167;GO:0010114;GO:0010027;GO:0015979;GO:0009535;GO:0009536;GO:0009523;GO:0016021;GO:0019904;GO:0003729;	biological process;biological process;biological process;biological process;biological process;biological process;cellular component;cellular component;cellular component;cellular component;molecular function;molecular function;	up
TRINITY_DN8178_c0_g1	BP:protein oligomerization;BP:protein folding;BP:response to hydrogen peroxide;BP:response to salt stress;BP:response to heat;MF:unfolded protein binding;MF:protein self-association;	GO:0051259;GO:0006457;GO:0042542;GO:0009651;GO:0009408;GO:0051082;GO:0043621;	biological process;biological process;biological process;biological process;biological process;molecular function;molecular function;	up
TRINITY_DN8181_c0_g1	MF:transaminase activity;MF:pyridoxal phosphate binding;	GO:0008483;GO:0030170;	molecular function;molecular function;	down
TRINITY_DN8192_c0_g1	BP:cellular response to unfolded protein;BP:chaperone mediated protein folding requiring cofactor;BP:protein refolding;CC:cytoplasm;MF:heat shock protein binding;MF:protein binding involved in protein folding;MF:unfolded protein binding;MF:misfolded protein binding;MF:ATPase activity;MF:ATP binding;	GO:0034620;GO:0051085;GO:0042026;GO:0005737;GO:0031072;GO:0044183;GO:0051082;GO:0051787;GO:0016887;GO:0005524;	biological process;biological process;biological process;cellular component;molecular function;molecular function;molecular function;molecular function;molecular function;molecular function;	up
TRINITY_DN8255_c0_g1	CC:cytoplasm;MF:hydrolase activity;MF:GDP-D-glucose phosphorylase activity;MF:nucleotidyltransferase activity;MF:nucleotide binding;	GO:0005737;GO:0016787;GO:0080048;GO:0016779;GO:0000166;	cellular component;molecular function;molecular function;molecular function;molecular function;	up
TRINITY_DN8255_c1_g1	BP:glucose metabolic process;CC:cytoplasm;MF:hydrolase activity;MF:nucleotidyltransferase activity;MF:nucleotide binding;MF:GDP-D-glucose phosphorylase activity;	GO:0006006;GO:0005737;GO:0016787;GO:0016779;GO:0000166;GO:0080048;	biological process;cellular component;molecular function;molecular function;molecular function;molecular function;	up
TRINITY_DN8299_c0_g1	CC:integral component of membrane;MF:ATPase activity, coupled to transmembrane movement of substances;MF:ATP binding;	GO:0016021;GO:0042626;GO:0005524;	cellular component;molecular function;molecular function;	up
TRINITY_DN8308_c1_g1	CC:integral component of membrane;CC:nucleus;MF:NAD-dependent histone deacetylase activit;	GO:0016021;GO:0005634;GO:0032041;	cellular component;cellular component;molecular function;	down
TRINITY_DN832_c0_g1	CC:Cdc73/Paf1 complex;MF:RNA polymerase II C-terminal domain phosphoserine binding;MF:DNA binding;	GO:0016593;GO:1990269;GO:0003677;	cellular component;molecular function;molecular function;	up
TRINITY_DN8355_c0_g1	BP:protein peptidyl-prolyl isomerization;BP:chaperone-mediated protein folding;CC:cytoplasm;MF:peptidyl-prolyl cis-trans isomerase activity;MF:calmodulin binding;	GO:0000413;GO:0061077;GO:0005737;GO:0003755;GO:0005516;	biological process;biological process;cellular component;molecular function;molecular function;	up
TRINITY_DN8374_c0_g1	------	------	------	up
TRINITY_DN83960_c0_g2	BP:glucose catabolic process;BP:glycolytic process;CC:cytoplasm;MF:phosphoglycerate mutase activity;MF:manganese ion binding;	GO:0006007;GO:0006096;GO:0005737;GO:0004619;GO:0030145;	biological process;biological process;cellular component;molecular function;molecular function;	down
TRINITY_DN8417_c0_g1	BP:regulation of transcription from RNA polymerase II promoter;BP:cellular response to heat;CC:nucleus;MF:sequence-specific DNA binding;MF:transcription factor activity, sequence-specific DNA binding;MF:DNA binding;MF:RNA polymerase II core promoter proximal region sequence-specific DNA binding;MF:identical protein binding;	GO:0006357;GO:0034605;GO:0005634;GO:0043565;GO:0003700;GO:0003677;GO:0000978;GO:0042802;	biological process;biological process;cellular component;molecular function;molecular function;molecular function;molecular function;molecular function;	up
TRINITY_DN84252_c0_g1	BP:hexose metabolic process;BP:glucose 6-phosphate metabolic process;BP:cellular glucose homeostasis;BP:glycolytic process;CC:integral component of membrane;CC:cytosol;CC:mitochondrial outer membrane;CC:mitochondrion;MF:fructokinase activity;MF:glucokinase activity;MF:mannokinase activity;MF:ATP binding;MF:glucose binding;	GO:0019318;GO:0051156;GO:0001678;GO:0006096;GO:0016021;GO:0005829;GO:0005741;GO:0005739;GO:0008865;GO:0004340;GO:0019158;GO:0005524;GO:0005536;	biological process;biological process;biological process;biological process;cellular component;cellular component;cellular component;cellular component;molecular function;molecular function;molecular function;molecular function;molecular function;	up
TRINITY_DN8446_c0_g1	CC:integral component of membrane;MF:antiporter activity;MF:xenobiotic transporter activity;	GO:0016021;GO:0015297;GO:0042910;	cellular component;molecular function;molecular function;	up
TRINITY_DN8474_c0_g1	BP:cellular response to nitrogen levels;BP:pyrimidine nucleobase catabolic process;BP:uracil catabolic process;CC:cytoplasm;CC:Golgi apparatus;CC:endoplasmic reticulum;MF:hydrolase activity, acting on carbon-nitroge;MF:dihydropyrimidinase activity;	GO:0043562;GO:0006208;GO:0006212;GO:0005737;GO:0005794;GO:0005783;GO:0016810;GO:0004157;	biological process;biological process;biological process;cellular component;cellular component;cellular component;molecular function;molecular function;	down
TRINITY_DN8486_c0_g1	BP:oligopeptide transport;CC:integral component of membrane;MF:transmembrane transporter activity;	GO:0006857;GO:0016021;GO:0022857;	biological process;cellular component;molecular function;	down
TRINITY_DN8494_c0_g1	CC:integral component of membrane;	GO:0016021;	cellular component;	up
TRINITY_DN8502_c0_g1	MF:NAD binding;MF:malate dehydrogenas;MF:metal ion binding;	GO:0051287;GO:0004471;GO:0046872;	molecular function;molecular function;molecular function;	up
TRINITY_DN8521_c0_g1	CC:membrane;CC:integral component of membrane;MF:transmembrane transporter activity;MF:antiporter activity;MF:xenobiotic transporter activity;	GO:0016020;GO:0016021;GO:0022857;GO:0015297;GO:0042910;	cellular component;cellular component;molecular function;molecular function;molecular function;	up
TRINITY_DN8563_c0_g2	BP:oligopeptide transport;CC:integral component of membrane;MF:transmembrane transporter activity;	GO:0006857;GO:0016021;GO:0022857;	biological process;cellular component;molecular function;	down
TRINITY_DN8567_c0_g1	CC:thylakoid;CC:integral component of membrane;	GO:0009579;GO:0016021;	cellular component;cellular component;	up
TRINITY_DN8567_c0_g3	CC:thylakoid;	GO:0009579;	cellular component;	up
TRINITY_DN8579_c0_g1	------	------	------	down
TRINITY_DN8606_c0_g1	BP:protein autophosphorylation;CC:integral component of membrane;CC:plasmodesma;CC:plasma membrane;MF:protein kinase activity;MF:protein serine/threonine kinase activity;MF:ATP binding;	GO:0046777;GO:0016021;GO:0009506;GO:0005886;GO:0004672;GO:0004674;GO:0005524;	biological process;cellular component;cellular component;cellular component;molecular function;molecular function;molecular function;	down
TRINITY_DN8619_c0_g1	------	------	------	up
TRINITY_DN862_c1_g1	MF:metal ion binding;	GO:0046872;	molecular function;	up
TRINITY_DN8630_c1_g1	------	------	------	down
TRINITY_DN86548_c0_g1	BP:cellular oxidant detoxification;BP:response to cadmium ion;CC:peroxisomal matrix;CC:apoplast;CC:plasma membrane;CC:chloroplast;MF:oxidoreductase activity;MF:flavin adenine dinucleotide binding;MF:monodehydroascorbate reductas;MF:mRNA binding;	GO:0098869;GO:0046686;GO:0005782;GO:0048046;GO:0005886;GO:0009507;GO:0016491;GO:0050660;GO:0016656;GO:0003729;	biological process;biological process;cellular component;cellular component;cellular component;cellular component;molecular function;molecular function;molecular function;molecular function;	up
TRINITY_DN8732_c0_g1	BP:lipid transport;	GO:0006869;	biological process;	up
TRINITY_DN8733_c0_g1	------	------	------	down
TRINITY_DN8776_c0_g1	------	------	------	up
TRINITY_DN880_c0_g1	CC:chloroplast;	GO:0009507;	cellular component;	up
TRINITY_DN8824_c0_g1	BP:lignin metabolic process;CC:integral component of membrane;MF:monooxygenase activity;MF:heme binding;MF:oxidoreductase activity, acting on paired donors, with incorporation or reduction of molecular oxygen;MF:trans-cinnamate 4-monooxygenase activity;MF:salicylate 1-monooxygenase activity;MF:iron ion binding;	GO:0009808;GO:0016021;GO:0004497;GO:0020037;GO:0016705;GO:0016710;GO:0018658;GO:0005506;	biological process;cellular component;molecular function;molecular function;molecular function;molecular function;molecular function;molecular function;	up
TRINITY_DN8870_c0_g2	BP:polysaccharide catabolic process;CC:chloroplast;MF:beta-amylase activity;MF:amylopectin maltohydrolase activity;	GO:0000272;GO:0009507;GO:0016161;GO:0102229;	biological process;cellular component;molecular function;molecular function;	up
TRINITY_DN8886_c0_g1	BP:histone H3-K36 demethylation;MF:oxidoreductase activity, acting on paired donors, with incorporation or reduction of molecular oxygen, 2-oxoglutarate as one donor, and incorporation of one atom each of oxygen into both donors;	GO:0070544;GO:0016706;	biological process;molecular function;	down
TRINITY_DN890_c0_g1	BP:response to oxidative stress;CC:cytosol;MF:peroxidase activity;MF:glutathione peroxidase activity;	GO:0006979;GO:0005829;GO:0004601;GO:0004602;	biological process;cellular component;molecular function;molecular function;	up
TRINITY_DN8927_c0_g1	CC:integral component of membrane;MF:metal ion binding;	GO:0016021;GO:0046872;	cellular component;molecular function;	up
TRINITY_DN8966_c0_g1	MF:zinc ion binding;	GO:0008270;	molecular function;	up
TRINITY_DN8977_c0_g1	MF:starch binding;	GO:2001070;	molecular function;	up
TRINITY_DN8981_c0_g1	MF:ATP binding;MF:protein kinase activity;	GO:0005524;GO:0004672;	molecular function;molecular function;	up
TRINITY_DN8991_c0_g1	CC:integral component of membrane;CC:membrane;CC:chloroplast inner membrane;	GO:0016021;GO:0016020;GO:0009706;	cellular component;cellular component;cellular component;	up
TRINITY_DN8995_c0_g1	------	------	------	down
TRINITY_DN9001_c0_g1	BP:RNA modification;BP:mitochondrial mRNA modification;CC:intracellular membrane-bounded organelle;CC:mitochondrion;CC:chloroplast;MF:RNA binding;	GO:0009451;GO:0080156;GO:0043231;GO:0005739;GO:0009507;GO:0003723;	biological process;biological process;cellular component;cellular component;cellular component;molecular function;	down
TRINITY_DN9023_c0_g1	MF:hydrolase activity, acting on ester bonds;	GO:0016788;	molecular function;	up
TRINITY_DN9077_c1_g1	BP:response to oxidative stress;BP:hydrogen peroxide catabolic process;CC:extracellular region;CC:plant-type cell wall;CC:plasmodesma;MF:heme binding;MF:metal ion binding;MF:peroxidase activity;	GO:0006979;GO:0042744;GO:0005576;GO:0009505;GO:0009506;GO:0020037;GO:0046872;GO:0004601;	biological process;biological process;cellular component;cellular component;cellular component;molecular function;molecular function;molecular function;	up
TRINITY_DN9099_c0_g1	BP:lipid storage;CC:integral component of membrane;CC:monolayer-surrounded lipid storage body;	GO:0019915;GO:0016021;GO:0012511;	biological process;cellular component;cellular component;	up
TRINITY_DN90_c0_g1	CC:cytosol;CC:nucleus;CC:old GO;CC:old GO;MF:metal ion binding;	GO:0005829;GO:0005634;GO:0106306;GO:0106307;GO:0046872;	cellular component;cellular component;deleted;deleted;molecular function;	up
TRINITY_DN91071_c1_g1	BP:lipid metabolic process;CC:integral component of membrane;CC:extracellular region;MF:oxidoreductase activity, acting on paired donors, with oxidation of a pair of donors resulting in the reduction of molecular oxygen to two molecules of water;	GO:0006629;GO:0016021;GO:0005576;GO:0016717;	biological process;cellular component;cellular component;molecular function;	up
TRINITY_DN9129_c1_g1	BP:regulation of transcription, DNA-templated;BP:transcription, DNA-templated;CC:nucleus;MF:transcription factor activity, sequence-specific DNA binding;MF:protein dimerization activity;	GO:0006355;GO:0006351;GO:0005634;GO:0003700;GO:0046983;	biological process;biological process;cellular component;molecular function;molecular function;	up
TRINITY_DN9167_c0_g1	CC:integral component of membrane;MF:DNA binding;	GO:0016021;GO:0003677;	cellular component;molecular function;	down
TRINITY_DN9204_c0_g2	CC:integral component of membrane;	GO:0016021;	cellular component;	down
TRINITY_DN9351_c0_g1	BP:regulation of transcription from RNA polymerase II promoter;BP:cellular response to heat;CC:cytoplasm;CC:nucleus;MF:sequence-specific DNA binding;MF:transcription factor activity, sequence-specific DNA binding;MF:RNA polymerase II core promoter proximal region sequence-specific DNA binding;MF:identical protein binding;	GO:0006357;GO:0034605;GO:0005737;GO:0005634;GO:0043565;GO:0003700;GO:0000978;GO:0042802;	biological process;biological process;cellular component;cellular component;molecular function;molecular function;molecular function;molecular function;	up
TRINITY_DN9405_c0_g1	BP:lignin biosynthetic process;BP:steroid biosynthetic process;BP:defense response to bacterium;MF:oxidoreductase activity, acting on the CH-OH group of donors, NAD or NADP as acceptor;MF:catalytic activity;MF:3-beta-hydroxy-delta5-steroid dehydrogenase activity;	GO:0009809;GO:0006694;GO:0042742;GO:0016616;GO:0003824;GO:0003854;	biological process;biological process;biological process;molecular function;molecular function;molecular function;	up
TRINITY_DN94094_c0_g2	CC:integral component of membrane;	GO:0016021;	cellular component;	up
TRINITY_DN9413_c0_g2	BP:photoreactive repair;BP:DNA repair;BP:UV protection;CC:integral component of membrane;MF:deoxyribodipyrimidine photo-lyase activity;MF:DNA binding;MF:FAD binding;	GO:0000719;GO:0006281;GO:0009650;GO:0016021;GO:0003904;GO:0003677;GO:0071949;	biological process;biological process;biological process;cellular component;molecular function;molecular function;molecular function;	up
TRINITY_DN947_c0_g1	------	------	------	down
TRINITY_DN9493_c0_g1	BP:starch biosynthetic process;CC:amyloplast;CC:chloroplast;MF:glycoge;MF:starch binding;	GO:0019252;GO:0009501;GO:0009507;GO:0004373;GO:2001070;	biological process;cellular component;cellular component;molecular function;molecular function;	up
TRINITY_DN950_c0_g1	CC:integral component of membrane;	GO:0016021;	cellular component;	up
TRINITY_DN9528_c0_g1	BP:inositol biosynthetic process;BP:phospholipid biosynthetic process;CC:cytoplasm;MF:inositol-3-phosphate synthase activity;	GO:0006021;GO:0008654;GO:0005737;GO:0004512;	biological process;biological process;cellular component;molecular function;	up
TRINITY_DN9531_c2_g1	BP:regulation of response to reactive oxygen species;BP:iron ion homeostasis;BP:membrane lipid biosynthetic process;BP:cellular response to oxidative stress;CC:integral component of membrane;CC:chloroplast;MF:protein kinase activity;	GO:1901031;GO:0055072;GO:0046467;GO:0034599;GO:0016021;GO:0009507;GO:0004672;	biological process;biological process;biological process;biological process;cellular component;cellular component;molecular function;	up
TRINITY_DN9592_c0_g2	MF:UDP-glycosyltransferase activity;	GO:0008194;	molecular function;	up
TRINITY_DN959_c0_g3	CC:integral component of membrane;	GO:0016021;	cellular component;	up
TRINITY_DN960_c0_g1	BP:starch metabolic process;CC:chloroplast stroma;CC:starch grain;MF:starch binding;	GO:0005982;GO:0009570;GO:0043036;GO:2001070;	biological process;cellular component;cellular component;molecular function;	up
TRINITY_DN9614_c0_g1	BP:farnesyl diphosphate biosynthetic process;BP:isoprenoid biosynthetic process;CC:cytoplasm;MF:dimethylallyltranstransferase activity;MF:transferase activity, transferring alkyl or ary;MF:geranyltranstransferase activity;	GO:0045337;GO:0008299;GO:0005737;GO:0004161;GO:0016765;GO:0004337;	biological process;biological process;cellular component;molecular function;molecular function;molecular function;	up
TRINITY_DN9619_c0_g1	BP:glycine decarboxylation via glycine cleavage system;BP:glycine catabolic process;CC:chloroplast envelope;CC:glycine cleavage complex;CC:mitochondrion;CC:apoplast;MF:glycine dehydrogenas;MF:pyridoxal phosphate binding;MF:glycine binding;	GO:0019464;GO:0006546;GO:0009941;GO:0005960;GO:0005739;GO:0048046;GO:0004375;GO:0030170;GO:0016594;	biological process;biological process;cellular component;cellular component;cellular component;cellular component;molecular function;molecular function;molecular function;	up
TRINITY_DN96514_c0_g1	------	------	------	up
TRINITY_DN9651_c0_g1	------	------	------	down
TRINITY_DN9745_c0_g1	BP:double-strand break repair via homologous recombination;BP:translesion synthesis;BP:nucleic acid phosphodiester bond hydrolysis;BP:DNA replication;BP:error-prone translesion synthesis;CC:zeta DNA polymerase complex;CC:nucleus;MF:4 iron, 4 sulfur cluster binding;MF:nucleotide binding;MF:DNA-directed DNA polymerase activity;MF:DNA binding;MF:metal ion binding;	GO:0000724;GO:0019985;GO:0090305;GO:0006260;GO:0042276;GO:0016035;GO:0005634;GO:0051539;GO:0000166;GO:0003887;GO:0003677;GO:0046872;	biological process;biological process;biological process;biological process;biological process;cellular component;cellular component;molecular function;molecular function;molecular function;molecular function;molecular function;	down
TRINITY_DN9757_c0_g1	BP:phospholipid biosynthetic process;BP:biosynthetic process;MF:nucleotidyltransferase activity;MF:choline-phosphate cytidylyltransferase activity;MF:catalytic activity;MF:phosphatidylcholine binding;	GO:0008654;GO:0009058;GO:0016779;GO:0004105;GO:0003824;GO:0031210;	biological process;biological process;molecular function;molecular function;molecular function;molecular function;	up
TRINITY_DN97750_c0_g1	CC:integral component of membrane;MF:iron ion binding;MF:oxidoreductase activity, acting on paired donors, with incorporation or reduction of molecular oxygen;MF:monooxygenase activity;MF:heme binding;	GO:0016021;GO:0005506;GO:0016705;GO:0004497;GO:0020037;	cellular component;molecular function;molecular function;molecular function;molecular function;	up
TRINITY_DN9791_c0_g1	MF:aldehyde dehydrogenas;MF:oxidoreductase activity, acting on the aldehyde or oxo group of donors, NAD or NADP as acceptor;	GO:0004029;GO:0016620;	molecular function;molecular function;	up
TRINITY_DN9793_c0_g1	BP:anion transmembrane transport;CC:integral component of membrane;MF:transmembrane transporter activity;	GO:0098656;GO:0016021;GO:0022857;	biological process;cellular component;molecular function;	up
TRINITY_DN97946_c0_g1	------	------	------	down
TRINITY_DN9794_c0_g1	BP:abscisic acid biosynthetic process;BP:xanthophyll biosynthetic process;BP:multicellular organismal water homeostasis;BP:response to water deprivation;BP:response to red light;BP:response to heat;CC:chloroplast envelope;CC:membrane;CC:chloroplast;MF:zeaxanthin epoxidase activity;MF:zeaxanthin epoxidase [overall] activity;MF:FAD binding;	GO:0009688;GO:0016123;GO:0050891;GO:0009414;GO:0010114;GO:0009408;GO:0009941;GO:0016020;GO:0009507;GO:0052662;GO:0009540;GO:0071949;	biological process;biological process;biological process;biological process;biological process;biological process;cellular component;cellular component;cellular component;molecular function;molecular function;molecular function;	up
TRINITY_DN98228_c0_g1	CC:integral component of membrane;MF:ATPase activity, coupled to transmembrane movement of substances;MF:ATP binding;	GO:0016021;GO:0042626;GO:0005524;	cellular component;molecular function;molecular function;	up
TRINITY_DN984_c0_g1	BP:brassinosteroid homeostasis;BP:brassinosteroid biosynthetic process;BP:sterol metabolic process;BP:multicellular organism development;CC:integral component of membrane;MF:monooxygenase activity;MF:heme binding;MF:oxidoreductase activity, acting on paired donors, with incorporation or reduction of molecular oxygen;MF:iron ion binding;MF:oxidoreductase activity;	GO:0010268;GO:0016132;GO:0016125;GO:0007275;GO:0016021;GO:0004497;GO:0020037;GO:0016705;GO:0005506;GO:0016491;	biological process;biological process;biological process;biological process;cellular component;molecular function;molecular function;molecular function;molecular function;molecular function;	down
TRINITY_DN9914_c0_g1	BP:triterpenoid biosynthetic process;CC:lipid particle;MF:lanosterol synthase activity;MF:beta-amyrin synthase activity;	GO:0016104;GO:0005811;GO:0000250;GO:0042300;	biological process;cellular component;molecular function;molecular function;	up
TRINITY_DN9917_c0_g1	MF:hydrolase activity;	GO:0016787;	molecular function;	up
TRINITY_DN9940_c1_g2	CC:integral component of membrane;MF:channel activity;	GO:0016021;GO:0015267;	cellular component;molecular function;	up
TRINITY_DN9943_c0_g1	BP:cellular calcium ion homeostasis;BP:calcium ion transmembrane transport;BP:transmembrane transport;CC:integral component of membrane;MF:calcium ion binding;MF:calciu;	GO:0006874;GO:0070588;GO:0055085;GO:0016021;GO:0005509;GO:0015369;	biological process;biological process;biological process;cellular component;molecular function;molecular function;	up
TRINITY_DN99462_c0_g1	BP:jasmonic acid biosynthetic process;CC:apoplast;MF:allene-oxide cyclase activity;	GO:0009695;GO:0048046;GO:0046423;	biological process;cellular component;molecular function;	up
TRINITY_DN9960_c0_g1	BP:response to cold;BP:regulation of circadian rhythm;	GO:0009409;GO:0042752;	biological process;biological process;	down
TRINITY_DN9961_c0_g1	BP:methylation;CC:integral component of membrane;MF:methyltransferase activity;MF:peptidase activity;	GO:0032259;GO:0016021;GO:0008168;GO:0008233;	biological process;cellular component;molecular function;molecular function;	down
TRINITY_DN9966_c0_g1	BP:response to cadmium ion;BP:response to symbiotic fungus;CC:cytosol;MF:nitronate monooxygenase activity;	GO:0046686;GO:0009610;GO:0005829;GO:0018580;	biological process;biological process;cellular component;molecular function;	up
TRINITY_DN996_c1_g1	BP:cellular response to oxidative stress;CC:cytoplasm;MF:L-methionine;MF:peptide-methionin;	GO:0034599;GO:0005737;GO:0036456;GO:0008113;	biological process;cellular component;molecular function;molecular function;	up

## Sheet: Supplemental Table 3
Supplemental Table 3. Normalized counts and groupings of DEGs between heavy drought vs control in three enriched pathways of individuals from the eastern region
DEG contigID	Definition	Up / Down
TRINITY_DN100030_c0_g1	Photosynthesis - antenna proteins	up
TRINITY_DN15753_c0_g1	Photosynthesis - antenna proteins	up
TRINITY_DN75617_c0_g1	Photosynthesis - antenna proteins	up
TRINITY_DN70850_c0_g1	Photosynthesis - antenna proteins	up
TRINITY_DN8558_c0_g1	Photosynthesis - antenna proteins	up
TRINITY_DN61300_c1_g1	Photosynthesis - antenna proteins	up
TRINITY_DN16248_c3_g3	Photosynthesis - antenna proteins	up
TRINITY_DN16248_c3_g2	Photosynthesis - antenna proteins	up
TRINITY_DN16248_c3_g1	Photosynthesis - antenna proteins	up
TRINITY_DN16248_c3_g5	Photosynthesis - antenna proteins	up
TRINITY_DN18370_c0_g1	Photosynthesis - antenna proteins	up
TRINITY_DN8526_c1_g2	Photosynthesis - antenna proteins	up
TRINITY_DN12184_c0_g1	Photosynthesis - antenna proteins	up
TRINITY_DN92393_c0_g1	Photosynthesis - antenna proteins	up
TRINITY_DN13319_c0_g1	Photosynthesis - antenna proteins	up
TRINITY_DN32672_c0_g2	Photosynthesis - antenna proteins	up
TRINITY_DN32672_c0_g1	Photosynthesis - antenna proteins	up
TRINITY_DN61795_c0_g1	Photosynthesis - antenna proteins	up
TRINITY_DN22582_c0_g1	Photosynthesis - antenna proteins	up
TRINITY_DN13288_c0_g1	Photosynthesis - antenna proteins	up
TRINITY_DN11563_c0_g1	Photosynthesis - antenna proteins	up
TRINITY_DN65043_c0_g1	Photosynthesis - antenna proteins	up
TRINITY_DN33372_c2_g1	Photosynthesis - antenna proteins	up
TRINITY_DN75617_c1_g1	Photosynthesis - antenna proteins	up
TRINITY_DN9059_c0_g1	Photosynthesis	up
TRINITY_DN2800_c0_g2	Photosynthesis	up
TRINITY_DN60_c1_g1	Photosynthesis	down
TRINITY_DN16348_c0_g1	Photosynthesis	up
TRINITY_DN8090_c0_g2	Photosynthesis	up
TRINITY_DN8_c0_g1	Photosynthesis	up
TRINITY_DN28369_c0_g1	Photosynthesis	up
TRINITY_DN6365_c0_g1	Photosynthesis	up
TRINITY_DN38068_c0_g1	Photosynthesis;Oxidative phosphorylation	up
TRINITY_DN8125_c0_g1	Photosynthesis	up
TRINITY_DN55461_c0_g1	Photosynthesis	up
TRINITY_DN52596_c0_g1	Photosynthesis	up
TRINITY_DN6027_c0_g2	Photosynthesis	up
TRINITY_DN4006_c0_g1	Photosynthesis	up
TRINITY_DN27868_c0_g2	Photosynthesis	up
TRINITY_DN519_c0_g1	Photosynthesis	up
TRINITY_DN11107_c0_g1	Photosynthesis	up
TRINITY_DN92324_c0_g1	Photosynthesis	up
TRINITY_DN18170_c0_g3	Photosynthesis	up
TRINITY_DN22525_c0_g1	Photosynthesis	up
TRINITY_DN18170_c0_g4	Photosynthesis	up
TRINITY_DN519_c0_g2	Photosynthesis	up
TRINITY_DN26932_c0_g1	Photosynthesis	up
TRINITY_DN1917_c0_g1	Photosynthesis	up
TRINITY_DN582_c0_g1	Photosynthesis	up
TRINITY_DN582_c0_g4	Photosynthesis	up
TRINITY_DN5628_c1_g1	Photosynthesis	up
TRINITY_DN14563_c0_g1	Photosynthesis	up
TRINITY_DN93742_c0_g1	Photosynthesis	up
TRINITY_DN12852_c0_g1	Cyanoamino acid metabolism	up
TRINITY_DN8472_c2_g1	Cyanoamino acid metabolism;Glyoxylate and dicarboxylate metabolism;Nitrogen metabolism	down
TRINITY_DN2940_c0_g1	Cyanoamino acid metabolism;Phenylpropanoid biosynthesis;Starch and sucrose metabolism	down
TRINITY_DN25673_c1_g1	Cyanoamino acid metabolism;Phenylpropanoid biosynthesis;Starch and sucrose metabolism	up
TRINITY_DN1478_c1_g1	Cyanoamino acid metabolism;Cysteine and methionine metabolism;Sulfur metabolism	down
TRINITY_DN13338_c0_g1	Cyanoamino acid metabolism;Glyoxylate and dicarboxylate metabolism;One carbon pool by folate;Glycine, serine and threonine metabolism	up
TRINITY_DN466_c1_g1	Cyanoamino acid metabolism;Phenylpropanoid biosynthesis;Starch and sucrose metabolism	down
TRINITY_DN12470_c0_g1	Cyanoamino acid metabolism;Phenylpropanoid biosynthesis;Starch and sucrose metabolism	down
TRINITY_DN6070_c0_g1	Cyanoamino acid metabolism;Arachidonic acid metabolism;Glutathione metabolism;Taurine and hypotaurine metabolism	up
TRINITY_DN466_c0_g1	Cyanoamino acid metabolism;Phenylpropanoid biosynthesis;Starch and sucrose metabolism	down
TRINITY_DN70239_c0_g2	Cyanoamino acid metabolism;Glyoxylate and dicarboxylate metabolism;One carbon pool by folate;Glycine, serine and threonine metabolism	up
TRINITY_DN14913_c0_g1	Cyanoamino acid metabolism;Glyoxylate and dicarboxylate metabolism;One carbon pool by folate;Glycine, serine and threonine metabolism	up
TRINITY_DN10189_c0_g1	Cyanoamino acid metabolism;Phenylpropanoid biosynthesis;Starch and sucrose metabolism	up
TRINITY_DN18285_c0_g1	Cyanoamino acid metabolism;Glyoxylate and dicarboxylate metabolism;One carbon pool by folate;Glycine, serine and threonine metabolism	up
TRINITY_DN9355_c1_g2	Cyanoamino acid metabolism;Glyoxylate and dicarboxylate metabolism;One carbon pool by folate;Glycine, serine and threonine metabolism	up
TRINITY_DN17625_c0_g1	Cyanoamino acid metabolism	up
TRINITY_DN12833_c0_g2	Cyanoamino acid metabolism;Glucosinolate biosynthesis	up
TRINITY_DN66469_c0_g1	Cyanoamino acid metabolism;Glyoxylate and dicarboxylate metabolism;One carbon pool by folate;Glycine, serine and threonine metabolism	up
TRINITY_DN82895_c0_g1	Cyanoamino acid metabolism;Cysteine and methionine metabolism;Sulfur metabolism	down
TRINITY_DN7005_c0_g1	Cyanoamino acid metabolism;Phenylpropanoid biosynthesis;Starch and sucrose metabolism	down
TRINITY_DN1337_c0_g1	Cyanoamino acid metabolism;Phenylpropanoid biosynthesis;Starch and sucrose metabolism	down
TRINITY_DN4549_c0_g1	Cyanoamino acid metabolism;Phenylpropanoid biosynthesis;Starch and sucrose metabolism	down
TRINITY_DN10036_c0_g1	Cyanoamino acid metabolism;Alanine, aspartate and glutamate metabolism	up
TRINITY_DN27900_c0_g1	Cyanoamino acid metabolism;Cysteine and methionine metabolism;Sulfur metabolism	down
TRINITY_DN13712_c1_g1	Cyanoamino acid metabolism;Glyoxylate and dicarboxylate metabolism;Nitrogen metabolism	down

## Sheet: Supplemental Table 4
Supplemental Table 4. Normalized counts and groupings of DEGs between heavy drought vs control in three enriched pathways of individuals from the middle region
DEG contigID	Definition	Up / Down
TRINITY_DN426_c0_g4	Glyoxylate and dicarboxylate metabolism; Carbon fixation in photosynthetic organisms	up
TRINITY_DN426_c0_g7	Glyoxylate and dicarboxylate metabolism; Carbon fixation in photosynthetic organisms	up
TRINITY_DN426_c0_g6	Glyoxylate and dicarboxylate metabolism; Carbon fixation in photosynthetic organisms	up
TRINITY_DN9299_c0_g1	Carbon fixation in photosynthetic organisms	up
TRINITY_DN4471_c0_g1	Glycolysis / Gluconeogenesis; Pyruvate metabolism; Carbon fixation in photosynthetic organisms	up
TRINITY_DN444_c0_g1	Glyoxylate and dicarboxylate metabolism; Carbon fixation in photosynthetic organisms	up
TRINITY_DN874_c0_g1	Glycolysis / Gluconeogenesis; Pentose phosphate pathway; Fructose and mannose metabolism; Carbon fixation in photosynthetic organisms	up
TRINITY_DN79000_c0_g1	Glyoxylate and dicarboxylate metabolism; Carbon fixation in photosynthetic organisms	up
TRINITY_DN51971_c0_g1	Glycolysis / Gluconeogenesis; Pentose phosphate pathway; Fructose and mannose metabolism; Carbon fixation in photosynthetic organisms	up
TRINITY_DN601_c0_g1	Glycolysis / Gluconeogenesis; Fructose and mannose metabolism; Carbon fixation in photosynthetic organisms; Inositol phosphate metabolism	up
TRINITY_DN390_c0_g1	Pyruvate metabolism; Carbon fixation in photosynthetic organisms	up
TRINITY_DN92194_c0_g1	Glyoxylate and dicarboxylate metabolism; Carbon fixation in photosynthetic organisms	up
TRINITY_DN64241_c0_g2	Glycolysis / Gluconeogenesis; Carbon fixation in photosynthetic organisms	up
TRINITY_DN13484_c0_g1	Glycolysis / Gluconeogenesis; Pentose phosphate pathway; Fructose and mannose metabolism; Carbon fixation in photosynthetic organisms	up
TRINITY_DN8502_c0_g1	Pyruvate metabolism; Carbon fixation in photosynthetic organisms	up
TRINITY_DN6501_c1_g1	Glycolysis / Gluconeogenesis; Pentose phosphate pathway; Fructose and mannose metabolism; Carbon fixation in photosynthetic organisms	up
TRINITY_DN34423_c0_g1	Glycolysis / Gluconeogenesis; Pentose phosphate pathway; Fructose and mannose metabolism; Carbon fixation in photosynthetic organisms	up
TRINITY_DN34423_c0_g2	Glycolysis / Gluconeogenesis; Pentose phosphate pathway; Fructose and mannose metabolism; Carbon fixation in photosynthetic organisms	up
TRINITY_DN3053_c0_g1	Pyruvate metabolism; Carbon fixation in photosynthetic organisms	up
TRINITY_DN93663_c0_g1	Glyoxylate and dicarboxylate metabolism; Carbon fixation in photosynthetic organisms	up
TRINITY_DN81832_c0_g1	Glyoxylate and dicarboxylate metabolism; Carbon fixation in photosynthetic organisms	up
TRINITY_DN93877_c0_g1	Glycolysis / Gluconeogenesis; Pentose phosphate pathway; Fructose and mannose metabolism; Carbon fixation in photosynthetic organisms	up
TRINITY_DN23163_c0_g1	Glycolysis / Gluconeogenesis; Carbon fixation in photosynthetic organisms	up
TRINITY_DN7003_c0_g1	Glycolysis / Gluconeogenesis; Carbon fixation in photosynthetic organisms	up
TRINITY_DN92471_c0_g1	Glyoxylate and dicarboxylate metabolism; Carbon fixation in photosynthetic organisms	up
TRINITY_DN1701_c0_g4	Pyruvate metabolism; Carbon fixation in photosynthetic organisms	up
TRINITY_DN13156_c0_g1	Glycolysis / Gluconeogenesis; Pentose phosphate pathway; Fructose and mannose metabolism; Carbon fixation in photosynthetic organisms	up
TRINITY_DN12852_c0_g1	Cyanoamino acid metabolism	up
TRINITY_DN66469_c0_g1	Cyanoamino acid metabolism; Glyoxylate and dicarboxylate metabolism; One carbon pool by folate; Glycine, serine and threonine metabolism	up
TRINITY_DN7005_c0_g1	Cyanoamino acid metabolism; Phenylpropanoid biosynthesis; Starch and sucrose metabolism	down
TRINITY_DN1337_c0_g1	Cyanoamino acid metabolism; Phenylpropanoid biosynthesis; Starch and sucrose metabolism	down
TRINITY_DN4549_c0_g1	Cyanoamino acid metabolism; Phenylpropanoid biosynthesis; Starch and sucrose metabolism	down
TRINITY_DN13338_c0_g1	Cyanoamino acid metabolism; Glyoxylate and dicarboxylate metabolism; One carbon pool by folate; Glycine, serine and threonine metabolism	up
TRINITY_DN14913_c0_g1	Cyanoamino acid metabolism; Glyoxylate and dicarboxylate metabolism; One carbon pool by folate; Glycine, serine and threonine metabolism	up
TRINITY_DN25673_c1_g1	Cyanoamino acid metabolism; Phenylpropanoid biosynthesis; Starch and sucrose metabolism	up
TRINITY_DN5416_c0_g1	Cyanoamino acid metabolism; Glyoxylate and dicarboxylate metabolism; One carbon pool by folate; Glycine, serine and threonine metabolism	up
TRINITY_DN10036_c0_g1	Cyanoamino acid metabolism; Alanine, aspartate and glutamate metabolism	up
TRINITY_DN27900_c0_g1	Cyanoamino acid metabolism; Cysteine and methionine metabolism; Sulfur metabolism	down
TRINITY_DN13712_c1_g1	Cyanoamino acid metabolism; Glyoxylate and dicarboxylate metabolism; Nitrogen metabolism	down
TRINITY_DN9355_c1_g2	Cyanoamino acid metabolism; Glyoxylate and dicarboxylate metabolism; One carbon pool by folate; Glycine, serine and threonine metabolism	up
TRINITY_DN17625_c0_g1	Cyanoamino acid metabolism	up
TRINITY_DN66469_c0_g1	Cyanoamino acid metabolism; Glyoxylate and dicarboxylate metabolism; One carbon pool by folate; Glycine, serine and threonine metabolism	up
TRINITY_DN16741_c1_g1	Purine metabolism; One carbon pool by folate	down
TRINITY_DN37183_c1_g1	Purine metabolism; One carbon pool by folate	down
TRINITY_DN5416_c0_g1	Cyanoamino acid metabolism; Glyoxylate and dicarboxylate metabolism; One carbon pool by folate; Glycine, serine and threonine metabolism	up
TRINITY_DN13338_c0_g1	Cyanoamino acid metabolism; Glyoxylate and dicarboxylate metabolism; One carbon pool by folate; Glycine, serine and threonine metabolism	up
TRINITY_DN14913_c0_g1	Cyanoamino acid metabolism; Glyoxylate and dicarboxylate metabolism; One carbon pool by folate; Glycine, serine and threonine metabolism	up
TRINITY_DN2610_c0_g1	One carbon pool by folate	up
TRINITY_DN11089_c0_g1	Glyoxylate and dicarboxylate metabolism; One carbon pool by folate; Glycine, serine and threonine metabolism	up
TRINITY_DN9355_c1_g2	Cyanoamino acid metabolism; Glyoxylate and dicarboxylate metabolism; One carbon pool by folate; Glycine, serine and threonine metabolism	up

## Sheet: Supplemental Table 5
Supplemental Table 5. Normalized counts and groupings of DEGs between heavy drought vs control in three enriched pathways of individuals from the western region
DEG contigID	Definition	Up / Down
TRINITY_DN97_c0_g1	Galactose metabolism	up
TRINITY_DN12933_c0_g1	Amino sugar and nucleotide sugar metabolism; Fructose and mannose metabolism; Neomycin, kanamycin and gentamicin biosynthesis; Galactose metabolism; Glycolysis / Gluconeogenesis; Starch and sucrose metabolism	down
TRINITY_DN3954_c0_g1	Starch and sucrose metabolism; Galactose metabolism	up
TRINITY_DN41384_c0_g1	Galactose metabolism	up
TRINITY_DN33980_c0_g2	Amino sugar and nucleotide sugar metabolism; Galactose metabolism	up
TRINITY_DN2594_c0_g1	Galactose metabolism	up
TRINITY_DN3566_c1_g1	RNA degradation; Glycolysis / Gluconeogenesis; Pentose phosphate pathway; Fructose and mannose metabolism; Galactose metabolism	up
TRINITY_DN12138_c0_g1	Amino sugar and nucleotide sugar metabolism; Galactose metabolism	up
TRINITY_DN1854_c0_g2	Galactose metabolism	down
TRINITY_DN6830_c0_g1	Sphingolipid metabolism; Glycosphingolipid biosynthesis - globo and isoglobo series; Glycerolipid metabolism; Galactose metabolism	down
TRINITY_DN25133_c0_g1	Amino sugar and nucleotide sugar metabolism; Galactose metabolism	up
TRINITY_DN3434_c0_g1	Amino sugar and nucleotide sugar metabolism; Galactose metabolism	up
TRINITY_DN14494_c0_g1	Galactose metabolism	down
TRINITY_DN84252_c0_g1	Amino sugar and nucleotide sugar metabolism; Fructose and mannose metabolism; Neomycin, kanamycin and gentamicin biosynthesis; Galactose metabolism; Glycolysis / Gluconeogenesis; Starch and sucrose metabolism	up
TRINITY_DN2622_c0_g1	Galactose metabolism	up
TRINITY_DN5567_c0_g1	RNA degradation; Glycolysis / Gluconeogenesis; Pentose phosphate pathway; Fructose and mannose metabolism; Galactose metabolism	up
TRINITY_DN16766_c0_g1	Galactose metabolism	up
TRINITY_DN82333_c0_g1	RNA degradation; Glycolysis / Gluconeogenesis; Pentose phosphate pathway; Fructose and mannose metabolism; Galactose metabolism	up
TRINITY_DN2106_c0_g3	RNA degradation; Glycolysis / Gluconeogenesis; Pentose phosphate pathway; Fructose and mannose metabolism; Galactose metabolism	up
TRINITY_DN2106_c0_g2	RNA degradation; Glycolysis / Gluconeogenesis; Pentose phosphate pathway; Fructose and mannose metabolism; Galactose metabolism	up
TRINITY_DN2294_c0_g1	Galactose metabolism	up
TRINITY_DN12424_c2_g1	Amino sugar and nucleotide sugar metabolism; Fructose and mannose metabolism; Neomycin, kanamycin and gentamicin biosynthesis; Galactose metabolism; Glycolysis / Gluconeogenesis; Starch and sucrose metabolism	down
TRINITY_DN50788_c0_g1	Galactose metabolism	up
TRINITY_DN5939_c0_g1	Purine metabolism; Amino sugar and nucleotide sugar metabolism; Galactose metabolism; Glycolysis / Gluconeogenesis; Starch and sucrose metabolism; Pentose phosphate pathway	up
TRINITY_DN12781_c0_g1	Amino sugar and nucleotide sugar metabolism; Fructose and mannose metabolism; Neomycin, kanamycin and gentamicin biosynthesis; Galactose metabolism; Glycolysis / Gluconeogenesis; Starch and sucrose metabolism	down
TRINITY_DN21270_c0_g1	Galactose metabolism	up
TRINITY_DN21835_c0_g1	Galactose metabolism	up
TRINITY_DN2294_c1_g2	Galactose metabolism	up
TRINITY_DN2294_c1_g1	Galactose metabolism	up
TRINITY_DN75335_c0_g1	Galactose metabolism	up
TRINITY_DN7405_c0_g1	RNA degradation; Glycolysis / Gluconeogenesis; Pentose phosphate pathway; Fructose and mannose metabolism; Galactose metabolism	up
TRINITY_DN103839_c0_g1	Galactose metabolism	down
TRINITY_DN12933_c0_g1	Amino sugar and nucleotide sugar metabolism; Fructose and mannose metabolism; Neomycin, kanamycin and gentamicin biosynthesis; Galactose metabolism; Glycolysis / Gluconeogenesis; Starch and sucrose metabolism	down
TRINITY_DN16013_c0_g1	Glycolysis / Gluconeogenesis; Carbon fixation in photosynthetic organisms	up
TRINITY_DN41522_c0_g1	Glycolysis / Gluconeogenesis; Carbon fixation in photosynthetic organisms	down
TRINITY_DN3566_c1_g1	RNA degradation; Glycolysis / Gluconeogenesis; Pentose phosphate pathway; Fructose and mannose metabolism; Galactose metabolism	up
TRINITY_DN4471_c0_g3	Glycolysis / Gluconeogenesis; Pyruvate metabolism; Carbon fixation in photosynthetic organisms	up
TRINITY_DN4471_c0_g1	Glycolysis / Gluconeogenesis; Pyruvate metabolism; Carbon fixation in photosynthetic organisms	up
TRINITY_DN104057_c0_g1	Glycolysis / Gluconeogenesis; Fatty acid degradation; Tyrosine metabolism; Pyruvate metabolism	up
TRINITY_DN4070_c0_g2	Glycolysis / Gluconeogenesis; Purine metabolism; Pyruvate metabolism	up
TRINITY_DN2106_c0_g3	RNA degradation; Glycolysis / Gluconeogenesis; Pentose phosphate pathway; Fructose and mannose metabolism; Galactose metabolism	up
TRINITY_DN12089_c0_g1	Glycolysis / Gluconeogenesis; Glycine, serine and threonine metabolism	up
TRINITY_DN6242_c0_g2	Glyoxylate and dicarboxylate metabolism; Lysine degradation; Propanoate metabolism; Pyruvate metabolism; Glycolysis / Gluconeogenesis; Glycine, serine and threonine metabolism; Citrate cycle (TCA cycle ; Valine, leucine and isoleucine degradation; Tryptophan metabolism	down
TRINITY_DN16045_c0_g1	Glycolysis / Gluconeogenesis; Pentose phosphate pathway; Fructose and mannose metabolism; Carbon fixation in photosynthetic organisms	up
TRINITY_DN84252_c0_g1	Amino sugar and nucleotide sugar metabolism; Fructose and mannose metabolism; Neomycin, kanamycin and gentamicin biosynthesis; Galactose metabolism; Glycolysis / Gluconeogenesis; Starch and sucrose metabolism	up
TRINITY_DN26296_c0_g1	Glycerolipid metabolism; Pentose and glucuronate interconversions; Pyruvate metabolism; Glycolysis / Gluconeogenesis; Ascorbate and aldarate metabolism	up
TRINITY_DN137_c0_g1	Glycolysis / Gluconeogenesis; Purine metabolism; Pyruvate metabolism	up
TRINITY_DN12229_c0_g1	Glycolysis / Gluconeogenesis; Pentose phosphate pathway	up
TRINITY_DN3458_c0_g1	Glycolysis / Gluconeogenesis	down
TRINITY_DN5567_c0_g1	RNA degradation; Glycolysis / Gluconeogenesis; Pentose phosphate pathway; Fructose and mannose metabolism; Galactose metabolism	up
TRINITY_DN6008_c1_g2	Citrate cycle (TCA cycle ; Glycolysis / Gluconeogenesis; Pyruvate metabolism	up
TRINITY_DN16620_c0_g1	Glycolysis / Gluconeogenesis; Carbon fixation in photosynthetic organisms	down
TRINITY_DN31497_c0_g1	Glycerolipid metabolism; Pentose and glucuronate interconversions; Pyruvate metabolism; Glycolysis / Gluconeogenesis; Ascorbate and aldarate metabolism	down
TRINITY_DN7074_c0_g1	Glycolysis / Gluconeogenesis; Inositol phosphate metabolism	up
TRINITY_DN82333_c0_g1	RNA degradation; Glycolysis / Gluconeogenesis; Pentose phosphate pathway; Fructose and mannose metabolism; Galactose metabolism	up
TRINITY_DN64241_c0_g2	Glycolysis / Gluconeogenesis; Carbon fixation in photosynthetic organisms	up
TRINITY_DN2106_c0_g2	RNA degradation; Glycolysis / Gluconeogenesis; Pentose phosphate pathway; Fructose and mannose metabolism; Galactose metabolism	up
TRINITY_DN42911_c0_g1	Glycolysis / Gluconeogenesis	up
TRINITY_DN14454_c0_g1	Pyruvate metabolism; Glycolysis / Gluconeogenesis; alpha-Linolenic acid metabolism; Fatty acid degradation; Tyrosine metabolism	up
TRINITY_DN97713_c0_g1	Lysine degradation; Glycerolipid metabolism; Valine, leucine and isoleucine degradation; Limonene and pinene degradation; Arginine and proline metabolism; Ascorbate and aldarate metabolism; Tryptophan metabolism; Glycolysis / Gluconeogenesis; Pyruvate metabolism; Fatty acid degradation; Histidine metabolism; Pantothenate and CoA biosynthesis; beta-Alanine metabolism	up
TRINITY_DN6008_c0_g1	Citrate cycle (TCA cycle ; Glycolysis / Gluconeogenesis; Pyruvate metabolism	up
TRINITY_DN20550_c0_g1	Glycolysis / Gluconeogenesis; Carbon fixation in photosynthetic organisms	up
TRINITY_DN12424_c2_g1	Amino sugar and nucleotide sugar metabolism; Fructose and mannose metabolism; Neomycin, kanamycin and gentamicin biosynthesis; Galactose metabolism; Glycolysis / Gluconeogenesis; Starch and sucrose metabolism	down
TRINITY_DN31336_c0_g2	RNA degradation; Glycolysis / Gluconeogenesis	up
TRINITY_DN6501_c1_g1	Glycolysis / Gluconeogenesis; Pentose phosphate pathway; Fructose and mannose metabolism; Carbon fixation in photosynthetic organisms	up
TRINITY_DN5939_c0_g1	Purine metabolism; Amino sugar and nucleotide sugar metabolism; Galactose metabolism; Glycolysis / Gluconeogenesis; Starch and sucrose metabolism; Pentose phosphate pathway	up
TRINITY_DN23869_c0_g1	Glycolysis / Gluconeogenesis; Pentose phosphate pathway; Fructose and mannose metabolism; Carbon fixation in photosynthetic organisms	down
TRINITY_DN12781_c0_g1	Amino sugar and nucleotide sugar metabolism; Fructose and mannose metabolism; Neomycin, kanamycin and gentamicin biosynthesis; Galactose metabolism; Glycolysis / Gluconeogenesis; Starch and sucrose metabolism	down
TRINITY_DN34423_c0_g1	Glycolysis / Gluconeogenesis; Pentose phosphate pathway; Fructose and mannose metabolism; Carbon fixation in photosynthetic organisms	up
TRINITY_DN79137_c0_g1	Glycolysis / Gluconeogenesis; Carbon fixation in photosynthetic organisms	up
TRINITY_DN34423_c0_g2	Glycolysis / Gluconeogenesis; Pentose phosphate pathway; Fructose and mannose metabolism; Carbon fixation in photosynthetic organisms	up
TRINITY_DN1451_c0_g1	Glycolysis / Gluconeogenesis	down
TRINITY_DN7028_c1_g1	Lysine degradation; Glycerolipid metabolism; Glycine, serine and threonine metabolism; Histidine metabolism; Arginine and proline metabolism; Ascorbate and aldarate metabolism; Tryptophan metabolism; Glycolysis / Gluconeogenesis; Pyruvate metabolism; Fatty acid degradation; Valine, leucine and isoleucine degradation; beta-Alanine metabolism	down
TRINITY_DN6947_c0_g1	Pyruvate metabolism; Glycolysis / Gluconeogenesis; alpha-Linolenic acid metabolism; Fatty acid degradation; Tyrosine metabolism	up
TRINITY_DN14259_c0_g2	Lysine degradation; Glycerolipid metabolism; Valine, leucine and isoleucine degradation; Limonene and pinene degradation; Arginine and proline metabolism; Ascorbate and aldarate metabolism; Tryptophan metabolism; Glycolysis / Gluconeogenesis; Pyruvate metabolism; Fatty acid degradation; Histidine metabolism; Pantothenate and CoA biosynthesis; beta-Alanine metabolism	up
TRINITY_DN402_c0_g1	Glycolysis / Gluconeogenesis	up
TRINITY_DN7405_c0_g1	RNA degradation; Glycolysis / Gluconeogenesis; Pentose phosphate pathway; Fructose and mannose metabolism; Galactose metabolism	up
TRINITY_DN7003_c0_g1	Glycolysis / Gluconeogenesis; Carbon fixation in photosynthetic organisms	up
TRINITY_DN6969_c0_g1	Glycolysis / Gluconeogenesis	down
TRINITY_DN12732_c1_g1	Citrate cycle (TCA cycle ; Glycolysis / Gluconeogenesis; Pyruvate metabolism	up
TRINITY_DN7769_c0_g2	Glyoxylate and dicarboxylate metabolism; Propanoate metabolism; Pyruvate metabolism; Glycolysis / Gluconeogenesis	down
TRINITY_DN7020_c0_g1	Citrate cycle (TCA cycle ; Glycolysis / Gluconeogenesis; Pyruvate metabolism	up
TRINITY_DN7020_c0_g3	Citrate cycle (TCA cycle ; Glycolysis / Gluconeogenesis; Pyruvate metabolism	up
TRINITY_DN14259_c0_g1	Lysine degradation; Glycerolipid metabolism; Valine, leucine and isoleucine degradation; Limonene and pinene degradation; Arginine and proline metabolism; Ascorbate and aldarate metabolism; Tryptophan metabolism; Glycolysis / Gluconeogenesis; Pyruvate metabolism; Fatty acid degradation; Histidine metabolism; Pantothenate and CoA biosynthesis; beta-Alanine metabolism	up
TRINITY_DN52831_c0_g1	Flavonoid biosynthesis	up
TRINITY_DN13994_c0_g1	Flavonoid biosynthesis	up
TRINITY_DN8824_c0_g1	Ubiquinone and other terpenoid-quinone biosynthesis; Phenylpropanoid biosynthesis; Flavonoid biosynthesis; Stilbenoid, diarylheptanoid and gingerol biosynthesis	up
TRINITY_DN30313_c0_g1	Flavonoid biosynthesis; Flavone and flavonol biosynthesis	up
TRINITY_DN20897_c0_g2	Flavonoid biosynthesis	down
TRINITY_DN26778_c0_g1	Flavonoid biosynthesis; Phenylpropanoid biosynthesis; Stilbenoid, diarylheptanoid and gingerol biosynthesis	up
TRINITY_DN29934_c0_g1	Flavonoid biosynthesis; Phenylpropanoid biosynthesis; Stilbenoid, diarylheptanoid and gingerol biosynthesis	up
TRINITY_DN97750_c0_g1	Flavonoid biosynthesis; Flavone and flavonol biosynthesis	up
TRINITY_DN21978_c0_g2	Flavonoid biosynthesis; Phenylpropanoid biosynthesis; Stilbenoid, diarylheptanoid and gingerol biosynthesis	down
TRINITY_DN14823_c0_g1	Flavonoid biosynthesis; Phenylpropanoid biosynthesis; Stilbenoid, diarylheptanoid and gingerol biosynthesis	down

## Sheet: Supplemental Table 6
Supplemental Table 3. KEGG classification statistics of 845 DCGs of individuals from the three regions between heavy drought vs control
First Category	Second Category	Pathway ID	Description	Numbers
Metabolism	Amino acid metabolism	map00260	Glycine, serine and threonine metabolism	9
Metabolism	Global and overview maps	map01240	Biosynthesis of cofactors	9
Metabolism	Amino acid metabolism	map00250	Alanine, aspartate and glutamate metabolism	2
Metabolism	Lipid metabolism	map00061	Fatty acid biosynthesis	2
Metabolism	Metabolism of other amino acids	map00410	beta-Alanine metabolism	3
Metabolism	Carbohydrate metabolism	map00650	Butanoate metabolism	1
Metabolism	Metabolism of cofactors and vitamins	map00860	Porphyrin and chlorophyll metabolism	3
Metabolism	Energy metabolism	map00710	Carbon fixation in photosynthetic organisms	8
Metabolism	Biosynthesis of other secondary metabolites	map00942	Anthocyanin biosynthesis	1
Metabolism	Biosynthesis of other secondary metabolites	map00941	Flavonoid biosynthesis	5
Metabolism	Biosynthesis of other secondary metabolites	map00940	Phenylpropanoid biosynthesis	9
Metabolism	Biosynthesis of other secondary metabolites	map00945	Stilbenoid, diarylheptanoid and gingerol biosynthesis	2
Metabolism	Biosynthesis of other secondary metabolites	map00944	Flavone and flavonol biosynthesis	2
Metabolism	Amino acid metabolism	map00300	Lysine biosynthesis	3
Metabolism	Lipid metabolism	map00071	Fatty acid degradation	3
Metabolism	Biosynthesis of other secondary metabolites	map00261	Monobactam biosynthesis	3
Metabolism	Amino acid metabolism	map00380	Tryptophan metabolism	5
Metabolism	Metabolism of other amino acids	map00460	Cyanoamino acid metabolism	5
Metabolism	Amino acid metabolism	map00270	Cysteine and methionine metabolism	7
Metabolism	Carbohydrate metabolism	map00040	Pentose and glucuronate interconversions	2
Metabolism	Metabolism of cofactors and vitamins	map00670	One carbon pool by folate	4
Metabolism	Metabolism of cofactors and vitamins	map00770	Pantothenate and CoA biosynthesis	3
Metabolism	Biosynthesis of other secondary metabolites	map00960	Tropane, piperidine and pyridine alkaloid biosynthesis	2
Metabolism	Lipid metabolism	map00565	Ether lipid metabolism	1
Metabolism	Lipid metabolism	map00564	Glycerophospholipid metabolism	8
Metabolism	Lipid metabolism	map00561	Glycerolipid metabolism	4
Metabolism	Carbohydrate metabolism	map00562	Inositol phosphate metabolism	2
Metabolism	Carbohydrate metabolism	map00051	Fructose and mannose metabolism	6
Metabolism	Carbohydrate metabolism	map00053	Ascorbate and aldarate metabolism	8
Metabolism	Carbohydrate metabolism	map00052	Galactose metabolism	9
Metabolism	Amino acid metabolism	map00360	Phenylalanine metabolism	1
Metabolism	Metabolism of cofactors and vitamins	map00760	Nicotinate and nicotinamide metabolism	2
Metabolism	Lipid metabolism	map00600	Sphingolipid metabolism	1
Metabolism	Energy metabolism	map00910	Nitrogen metabolism	5
Metabolism	Metabolism of other amino acids	map00440	Phosphonate and phosphinate metabolism	1
Metabolism	Metabolism of terpenoids and polyketides	map00906	Carotenoid biosynthesis	3
Metabolism	Metabolism of terpenoids and polyketides	map00905	Brassinosteroid biosynthesis	1
Metabolism	Glycan biosynthesis and metabolism	map00511	Other glycan degradation	1
Metabolism	Amino acid metabolism	map00350	Tyrosine metabolism	2
Metabolism	Lipid metabolism	map00100	Steroid biosynthesis	2
Metabolism	Carbohydrate metabolism	map00020	Citrate cycle (TCA cycle)	4
Metabolism	Metabolism of terpenoids and polyketides	map00909	Sesquiterpenoid and triterpenoid biosynthesis	1
Metabolism	Metabolism of terpenoids and polyketides	map00908	Zeatin biosynthesis	1
Metabolism	Lipid metabolism	map00590	Arachidonic acid metabolism	2
Metabolism	Lipid metabolism	map00592	alpha-Linolenic acid metabolism	3
Metabolism	Metabolism of terpenoids and polyketides	map00904	Diterpenoid biosynthesis	1
Metabolism	Metabolism of terpenoids and polyketides	map00902	Monoterpenoid biosynthesis	1
Metabolism	Metabolism of terpenoids and polyketides	map00900	Terpenoid backbone biosynthesis	9
Metabolism	Energy metabolism	map00190	Oxidative phosphorylation	1
Metabolism	Metabolism of cofactors and vitamins	map00130	Ubiquinone and other terpenoid-quinone biosynthesis	1
Metabolism	Carbohydrate metabolism	map00500	Starch and sucrose metabolism	16
Metabolism	Energy metabolism	map00195	Photosynthesis	3
Metabolism	Carbohydrate metabolism	map00030	Pentose phosphate pathway	9
Metabolism	Metabolism of cofactors and vitamins	map00740	Riboflavin metabolism	1
Metabolism	Carbohydrate metabolism	map00620	Pyruvate metabolism	12
Metabolism	Nucleotide metabolism	map00230	Purine metabolism	9
Metabolism	Amino acid metabolism	map00330	Arginine and proline metabolism	2
Metabolism	Glycan biosynthesis and metabolism	map00531	Glycosaminoglycan degradation	1
Metabolism	Carbohydrate metabolism	map00630	Glyoxylate and dicarboxylate metabolism	9
Metabolism	Energy metabolism	map00920	Sulfur metabolism	4
Metabolism	Metabolism of cofactors and vitamins	map00730	Thiamine metabolism	1
Metabolism	Lipid metabolism	map01040	Biosynthesis of unsaturated fatty acids	3
Metabolism	Metabolism of other amino acids	map00480	Glutathione metabolism	8
Metabolism	Carbohydrate metabolism	map00520	Amino sugar and nucleotide sugar metabolism	9
Metabolism	Biosynthesis of other secondary metabolites	map00524	Neomycin, kanamycin and gentamicin biosynthesis	1
Metabolism	Nucleotide metabolism	map00240	Pyrimidine metabolism	4
Metabolism	Carbohydrate metabolism	map00010	Glycolysis / Gluconeogenesis	20
Metabolism	Biosynthesis of other secondary metabolites	map00402	Benzoxazinoid biosynthesis	1
Metabolism	Amino acid metabolism	map00400	Phenylalanine, tyrosine and tryptophan biosynthesis	1
Metabolism	Carbohydrate metabolism	map00640	Propanoate metabolism	1
Metabolism	Biosynthesis of other secondary metabolites	map00950	Isoquinoline alkaloid biosynthesis	1
Genetic Information Processing	Transcription	map03040	Spliceosome	7
Genetic Information Processing	Replication and repair	map03410	Base excision repair	1
Genetic Information Processing	Translation	map03008	Ribosome biogenesis in eukaryotes	2
Genetic Information Processing	Folding, sorting and degradation	map04120	Ubiquitin mediated proteolysis	2
Genetic Information Processing	Translation	map03010	Ribosome	3
Genetic Information Processing	Folding, sorting and degradation	map03018	RNA degradation	4
Genetic Information Processing	Translation	map03013	Nucleocytoplasmic transport	1
Genetic Information Processing	Folding, sorting and degradation	map04141	Protein processing in endoplasmic reticulum	10
Environmental Information Processing	Signal transduction	map04016	MAPK signaling pathway - plant	11
Environmental Information Processing	Membrane transport	map02010	ABC transporters	3
Environmental Information Processing	Signal transduction	map04070	Phosphatidylinositol signaling system	2
Environmental Information Processing	Signal transduction	map04075	Plant hormone signal transduction	10
Cellular Processes	Transport and catabolism	map04146	Peroxisome	6
Cellular Processes	Transport and catabolism	map04144	Endocytosis	10
Organismal Systems	Environmental adaptation	map04626	Plant-pathogen interaction	4
Organismal Systems	Environmental adaptation	map04712	Circadian rhythm - plant	7

## Sheet: Supplemental Table 7
Supplemental Table 4. Normalized counts and groupings of 845 DCGs in KEGG enrichment pathways (the first 4 pathways) of individuals from the three regions between heavy drought vs control
DEG contigID	Description	Up / Down
TRINITY_DN12089_c0_g1	Glycolysis / Gluconeogenesis;Glycine, serine and threonine metabolism	up
TRINITY_DN12229_c0_g1	Glycolysis / Gluconeogenesis;Pentose phosphate pathway	up
TRINITY_DN12732_c1_g1	Citrate cycle (TCA cycle);Glycolysis / Gluconeogenesis;Pyruvate metabolism	up
TRINITY_DN137_c0_g1	Glycolysis / Gluconeogenesis;Purine metabolism;Pyruvate metabolism	up
TRINITY_DN26296_c0_g1	Glycerolipid metabolism;Pentose and glucuronate interconversions;Pyruvate metabolism;Glycolysis / Gluconeogenesis;Ascorbate and aldarate metabolism	up
TRINITY_DN34423_c0_g1	Glycolysis / Gluconeogenesis;Pentose phosphate pathway;Fructose and mannose metabolism;Carbon fixation in photosynthetic organisms	up
TRINITY_DN34423_c0_g2	Glycolysis / Gluconeogenesis;Pentose phosphate pathway;Fructose and mannose metabolism;Carbon fixation in photosynthetic organisms	up
TRINITY_DN3458_c0_g1	Glycolysis / Gluconeogenesis	down
TRINITY_DN4070_c0_g2	Glycolysis / Gluconeogenesis;Purine metabolism;Pyruvate metabolism	up
TRINITY_DN4471_c0_g1	Glycolysis / Gluconeogenesis;Pyruvate metabolism;Carbon fixation in photosynthetic organisms	up
TRINITY_DN5567_c0_g1	RNA degradation;Glycolysis / Gluconeogenesis;Pentose phosphate pathway;Fructose and mannose metabolism;Galactose metabolism	up
TRINITY_DN5939_c0_g1	Purine metabolism;Amino sugar and nucleotide sugar metabolism;Galactose metabolism;Glycolysis / Gluconeogenesis;Starch and sucrose metabolism;Pentose phosphate pathway)	up
TRINITY_DN6501_c1_g1	Glycolysis / Gluconeogenesis;Pentose phosphate pathway;Fructose and mannose metabolism;Carbon fixation in photosynthetic organisms	up
TRINITY_DN6947_c0_g1	Pyruvate metabolism;Glycolysis / Gluconeogenesis;alpha-Linolenic acid metabolism;Fatty acid degradation;Tyrosine metabolism	up
TRINITY_DN6969_c0_g1	Glycolysis / Gluconeogenesis	down
TRINITY_DN7003_c0_g1	Glycolysis / Gluconeogenesis;Carbon fixation in photosynthetic organisms	up
TRINITY_DN2106_c0_g3	RNA degradation;Glycolysis / Gluconeogenesis;Pentose phosphate pathway;Fructose and mannose metabolism;Galactose metabolism	up
TRINITY_DN7020_c0_g1	Citrate cycle (TCA cycle);Glycolysis / Gluconeogenesis;Pyruvate metabolism	up
TRINITY_DN7020_c0_g3	Citrate cycle (TCA cycle);Glycolysis / Gluconeogenesis;Pyruvate metabolism	up
TRINITY_DN84252_c0_g1	Amino sugar and nucleotide sugar metabolism;Fructose and mannose metabolism;Neomycin, kanamycin and gentamicin biosynthesis;Galactose metabolism;Glycolysis / Gluconeogenesis;Starch and sucrose metabolism	up
TRINITY_DN1337_c0_g1	Cyanoamino acid metabolism;Phenylpropanoid biosynthesis;Starch and sucrose metabolism	down
TRINITY_DN14401_c0_g1	Starch and sucrose metabolism	down
TRINITY_DN14721_c0_g1	Starch and sucrose metabolism	up
TRINITY_DN21219_c0_g1	Pantothenate and CoA biosynthesis;Purine metabolism;Nicotinate and nicotinamide metabolism;Pyrimidine metabolism;Starch and sucrose metabolism;Riboflavin metabolism	up
TRINITY_DN2263_c0_g1	Starch and sucrose metabolism	up
TRINITY_DN3954_c0_g1	Starch and sucrose metabolism;Galactose metabolism	up
TRINITY_DN5488_c0_g1	Starch and sucrose metabolism	down
TRINITY_DN5778_c0_g1	Amino sugar and nucleotide sugar metabolism;Starch and sucrose metabolism	up
TRINITY_DN5939_c0_g1	Purine metabolism;Amino sugar and nucleotide sugar metabolism;Galactose metabolism;Glycolysis / Gluconeogenesis;Starch and sucrose metabolism;Pentose phosphate pathway)	up
TRINITY_DN623_c0_g2	Starch and sucrose metabolism	up
TRINITY_DN6592_c0_g1	Starch and sucrose metabolism	up
TRINITY_DN73305_c0_g1	Starch and sucrose metabolism	up
TRINITY_DN8870_c0_g2	Starch and sucrose metabolism	up
TRINITY_DN9493_c0_g1	Starch and sucrose metabolism	up
TRINITY_DN16133_c0_g1	Starch and sucrose metabolism	up
TRINITY_DN84252_c0_g1	Amino sugar and nucleotide sugar metabolism;Fructose and mannose metabolism;Neomycin, kanamycin and gentamicin biosynthesis;Galactose metabolism;Glycolysis / Gluconeogenesis;Starch and sucrose metabolism	up
TRINITY_DN11863_c0_g2	Plant-pathogen interaction;Phosphatidylinositol signaling system;MAPK signaling pathway - plant	up
TRINITY_DN1315_c1_g1	Glyoxylate and dicarboxylate metabolism;MAPK signaling pathway - plant;Tryptophan metabolism;Peroxisome	up
TRINITY_DN13811_c0_g2	MAPK signaling pathway - plant;Plant hormone signal transduction	up
TRINITY_DN16356_c0_g1	Glyoxylate and dicarboxylate metabolism;MAPK signaling pathway - plant;Tryptophan metabolism;Peroxisome	up
TRINITY_DN1683_c0_g2	MAPK signaling pathway - plant;Plant hormone signal transduction	down
TRINITY_DN18256_c0_g1	Glyoxylate and dicarboxylate metabolism;MAPK signaling pathway - plant;Tryptophan metabolism;Peroxisome	down
TRINITY_DN2016_c0_g1	MAPK signaling pathway - plant;Plant-pathogen interaction	up
TRINITY_DN37620_c0_g1	MAPK signaling pathway - plant;Plant hormone signal transduction	down
TRINITY_DN3810_c0_g1	MAPK signaling pathway - plant;Plant-pathogen interaction	up
TRINITY_DN51451_c0_g1	Glyoxylate and dicarboxylate metabolism;MAPK signaling pathway - plant;Tryptophan metabolism;Peroxisome	down
TRINITY_DN90_c0_g1	MAPK signaling pathway - plant;Plant hormone signal transduction	up
TRINITY_DN13811_c0_g2	MAPK signaling pathway - plant;Plant hormone signal transduction	up
TRINITY_DN1683_c0_g2	MAPK signaling pathway - plant;Plant hormone signal transduction	down
TRINITY_DN24084_c0_g1	Plant hormone signal transduction	down
TRINITY_DN27194_c0_g1	Plant hormone signal transduction	up
TRINITY_DN37620_c0_g1	MAPK signaling pathway - plant;Plant hormone signal transduction	down
TRINITY_DN5325_c0_g1	Plant hormone signal transduction	up
TRINITY_DN554_c0_g1	Plant hormone signal transduction	up
TRINITY_DN90_c0_g1	MAPK signaling pathway - plant;Plant hormone signal transduction	up
TRINITY_DN1988_c0_g1	Plant hormone signal transduction	up
TRINITY_DN7248_c0_g1	Plant hormone signal transduction	up
